# Supplementary material for: De novo detection of somatic variants in high-quality long-read single-cell RNA sequencing data
Source: Genome Res. 2025 Apr;35(4):900–13. doi: 10.1101/gr.279281.124 (PMC12047253; doi:10.1101/gr.279281.124)
Supplement: Supplement 3 [file Supplemental_Code.zip]

Archive with 151 entries (106 files):
- LongSom-paper_version/
- LongSom-paper_version/.gitignore
- LongSom-paper_version/README.md
- LongSom-paper_version/run_SComatic.sh
- LongSom-paper_version/BnpC/
- LongSom-paper_version/BnpC/.gitignore
- LongSom-paper_version/BnpC/LICENSE
- LongSom-paper_version/BnpC/README.md
- LongSom-paper_version/BnpC/requirements.txt
- LongSom-paper_version/BnpC/requirements_plotting.txt
- LongSom-paper_version/BnpC/run_BnpC.py
- LongSom-paper_version/BnpC/libs/
- LongSom-paper_version/BnpC/libs/CRP.py
- LongSom-paper_version/BnpC/libs/CRP_learning_errors.py
- LongSom-paper_version/BnpC/libs/dpmmIO.py
- LongSom-paper_version/BnpC/libs/format_input.py
- LongSom-paper_version/BnpC/libs/MCMC.py
- LongSom-paper_version/BnpC/libs/plotting.py
- LongSom-paper_version/BnpC/libs/utils.py
- LongSom-paper_version/BnpC/libs/__init__.py
- LongSom-paper_version/config/
- LongSom-paper_version/config/config_OvCa_LR.yml
- LongSom-paper_version/config/config_OvCa_SR.yml
- LongSom-paper_version/CTAT_LR_Fusion/
- LongSom-paper_version/CTAT_LR_Fusion/ctat_lr_fusion.v0.10.0.simg
- LongSom-paper_version/docs/
- LongSom-paper_version/docs/Pipeline_LongSom.png
- LongSom-paper_version/InferCNV/
- LongSom-paper_version/InferCNV/gene_ordering_file.txt
- LongSom-paper_version/InferCNV/scripts/
- LongSom-paper_version/InferCNV/scripts/infercnv.R
- LongSom-paper_version/InferCNV/scripts/split_by_bc.py
- LongSom-paper_version/profile_simple/
- LongSom-paper_version/profile_simple/config.yaml
- LongSom-paper_version/QC/
- LongSom-paper_version/QC/chrM_conta_valid/
- LongSom-paper_version/QC/chrM_conta_valid/chrM_conta_valid.smk
- LongSom-paper_version/QC/chrM_conta_valid/config.yaml
- LongSom-paper_version/QC/chrM_conta_valid/empty_droplets_fastq.py
- LongSom-paper_version/QC/chrM_conta_valid/empty_droplets_listing.py
- LongSom-paper_version/QC/chrM_conta_valid/fraction_alt_emptydrops.py
- LongSom-paper_version/QC/chrM_conta_valid/MitoContaFigures.ipynb
- LongSom-paper_version/QC/scripts/
- LongSom-paper_version/QC/scripts/CellTypeReannotation/
- LongSom-paper_version/QC/scripts/CellTypeReannotation/ClusterMap.py
- LongSom-paper_version/QC/scripts/CellTypeReannotation/PlotCellTypeReannotation.py
- LongSom-paper_version/QC/scripts/CellTypeReannotation/PlotMutationalBurden.py
- LongSom-paper_version/QC/scripts/ComparisonSComaticLongSom/
- LongSom-paper_version/QC/scripts/ComparisonSComaticLongSom/ComparisonSComaticLongSom.py
- LongSom-paper_version/QC/scripts/ComparisonSComaticLongSom/ComparisonSComaticLongSom.py_save
- LongSom-paper_version/QC/scripts/ComparisonSComaticLongSom/PlotComparisonSComaticLongSom.py
- LongSom-paper_version/QC/scripts/Filters/
- LongSom-paper_version/QC/scripts/Filters/Sankey.py
- LongSom-paper_version/QC/scripts/FunctionalAnno/
- LongSom-paper_version/QC/scripts/FunctionalAnno/FunctionalAnno.py
- LongSom-paper_version/QC/scripts/NoDistComparison/
- LongSom-paper_version/QC/scripts/NoDistComparison/NoDistComparison.py
- LongSom-paper_version/QC/scripts/NoDistComparison/PlotNoDistComparison.py
- LongSom-paper_version/QC/scripts/PanelValidation/
- LongSom-paper_version/QC/scripts/PanelValidation/PanelValidation.py
- LongSom-paper_version/QC/scripts/PoNComparison/
- LongSom-paper_version/QC/scripts/PoNComparison/PlotPoNComparison.py
- LongSom-paper_version/QC/scripts/PoNComparison/PoNComparison.py
- LongSom-paper_version/QC/scripts/scDNAClonesGenotyping/
- LongSom-paper_version/QC/scripts/scDNAClonesGenotyping/scDNAClonesGenotyping.py
- LongSom-paper_version/QC/scripts/scDNAValidation/
- LongSom-paper_version/QC/scripts/scDNAValidation/PlotWaffleChartscDNAValid.py
- LongSom-paper_version/QC/scripts/SRComparison/
- LongSom-paper_version/QC/scripts/SRComparison/PlotSRComparison.py
- LongSom-paper_version/QC/scripts/SRComparison/SRComparison.py
- LongSom-paper_version/SComatic/
- LongSom-paper_version/SComatic/README.md
- LongSom-paper_version/SComatic/requirements.txt
- LongSom-paper_version/SComatic/r_requirements_install.R
- LongSom-paper_version/SComatic/r_requirements_install.v3_6.R
- LongSom-paper_version/SComatic/bed_files_of_interest/
- LongSom-paper_version/SComatic/bed_files_of_interest/UCSC.k100_umap.without.repeatmasker.bed
- LongSom-paper_version/SComatic/docs/
- LongSom-paper_version/SComatic/docs/Algorithm.jpeg
- LongSom-paper_version/SComatic/docs/betabinomialestimation.md
- LongSom-paper_version/SComatic/docs/faqs.md
- LongSom-paper_version/SComatic/docs/Granularity_plot.png
- LongSom-paper_version/SComatic/docs/OtherFunctionalities.md
- LongSom-paper_version/SComatic/docs/pon.md
- LongSom-paper_version/SComatic/docs/SComaticExample.md
- LongSom-paper_version/SComatic/example_data/
- LongSom-paper_version/SComatic/example_data/chr10.fa.gz
- LongSom-paper_version/SComatic/example_data/Example.cell_barcode_annotations.tsv
- LongSom-paper_version/SComatic/example_data/Example.scrnaseq.bam
- LongSom-paper_version/SComatic/example_data/Example.scrnaseq.bam.bai
- LongSom-paper_version/SComatic/PoNs/
- LongSom-paper_version/SComatic/PoNs/PoN.scATACseq.hg38.covered_regions.tsv.gz
- LongSom-paper_version/SComatic/PoNs/PoN.scATACseq.hg38.no_chr_prefix.tsv.gz
- LongSom-paper_version/SComatic/PoNs/PoN.scATACseq.hg38.tsv.gz
- LongSom-paper_version/SComatic/PoNs/PoN.scRNAseq.hg38.covered_regions.tsv.xz
- LongSom-paper_version/SComatic/PoNs/PoN.scRNAseq.hg38.no_chr_prefix.tsv.gz
- LongSom-paper_version/SComatic/PoNs/PoN.scRNAseq.hg38.tsv.gz
- LongSom-paper_version/SComatic/PoNs/PoN.scRNAseq.mm10.tsv.gz
- LongSom-paper_version/SComatic/RNAediting/
- LongSom-paper_version/SComatic/RNAediting/AllEditingSites.hg38.txt.gz
- LongSom-paper_version/SComatic/RNAediting/AllEditingSites.mm10.txt.gz
- LongSom-paper_version/SComatic/scripts/
- LongSom-paper_version/SComatic/scripts/AddBarcodeTag/
- LongSom-paper_version/SComatic/scripts/AddBarcodeTag/AddBarcodeTag.py
- LongSom-paper_version/SComatic/scripts/BaseCellCalling/
- LongSom-paper_version/SComatic/scripts/BaseCellCalling/BaseCellCalling.step1.py
- LongSom-paper_version/SComatic/scripts/BaseCellCalling/BaseCellCalling.step2.py
- LongSom-paper_version/SComatic/scripts/BaseCellCalling/BaseCellCalling.step3.py
- LongSom-paper_version/SComatic/scripts/BaseCellCounter/
- LongSom-paper_version/SComatic/scripts/BaseCellCounter/BaseCellCounter.py
- LongSom-paper_version/SComatic/scripts/BetaBinEstimation/
- LongSom-paper_version/SComatic/scripts/BetaBinEstimation/BetaBinEstimation.py
- LongSom-paper_version/SComatic/scripts/CellTypeReannotation/
- LongSom-paper_version/SComatic/scripts/CellTypeReannotation/CellTypeReannotation.py
- LongSom-paper_version/SComatic/scripts/GermlineGenotyper/
- LongSom-paper_version/SComatic/scripts/GermlineGenotyper/GermlineGenotyper.py
- LongSom-paper_version/SComatic/scripts/GetCallableSites/
- LongSom-paper_version/SComatic/scripts/GetCallableSites/GetAllCallableSites.py
- LongSom-paper_version/SComatic/scripts/HighConfidenceCancerVariants/
- LongSom-paper_version/SComatic/scripts/HighConfidenceCancerVariants/HCCVSingleCellGenotype.py
- LongSom-paper_version/SComatic/scripts/HighConfidenceCancerVariants/HighConfidenceCancerVariants.py
- LongSom-paper_version/SComatic/scripts/MergeCounts/
- LongSom-paper_version/SComatic/scripts/MergeCounts/MergeBaseCellCounts.py
- LongSom-paper_version/SComatic/scripts/PoN/
- LongSom-paper_version/SComatic/scripts/PoN/PoN.py
- LongSom-paper_version/SComatic/scripts/SingleCellGenotype/
- LongSom-paper_version/SComatic/scripts/SingleCellGenotype/SingleCellGenotype.py
- LongSom-paper_version/SComatic/scripts/SingleCellGenotype/SingleCellGenotypeNoFusion.py
- LongSom-paper_version/SComatic/scripts/SitesPerCell/
- LongSom-paper_version/SComatic/scripts/SitesPerCell/SitesPerCell.py
- LongSom-paper_version/SComatic/scripts/SplitBam/
- LongSom-paper_version/SComatic/scripts/SplitBam/SplitBamCellTypes.py
- LongSom-paper_version/SComatic/scripts/TrinucleotideBackground/
- LongSom-paper_version/SComatic/scripts/TrinucleotideBackground/TrinucleotideContextBackground.py
- LongSom-paper_version/snakefiles/
- LongSom-paper_version/snakefiles/BnpC.smk
- LongSom-paper_version/snakefiles/CellTypeReannotation.smk
- LongSom-paper_version/snakefiles/CTATFusion.smk
- LongSom-paper_version/snakefiles/FastqBarcoding.smk
- LongSom-paper_version/snakefiles/InferCopyNumbers.smk
- LongSom-paper_version/snakefiles/LongSom.smk
- LongSom-paper_version/snakefiles/PanelValid.smk
- LongSom-paper_version/snakefiles/QC.smk
- LongSom-paper_version/snakefiles/scDNACalling.smk
- LongSom-paper_version/snakefiles/scDNAValidation.smk
- LongSom-paper_version/snakefiles/SComatic.smk
- LongSom-paper_version/snakefiles/SComaticPoN.smk
- LongSom-paper_version/snakefiles/SNVCalling.smk
- LongSom-paper_version/snakefiles/envs/
- LongSom-paper_version/snakefiles/envs/BnpC.yml
- LongSom-paper_version/snakefiles/envs/SComatic.yml
