# Supplementary material for: De novo detection of somatic variants in high-quality long-read single-cell RNA sequencing data
Source: Genome Res. 2025 Apr;35(4):900–13. doi: 10.1101/gr.279281.124 (PMC12047253; doi:10.1101/gr.279281.124)
Supplement: Supplement 3 [file Supplemental_Code.zip › LongSom-paper_version/README.md]

# LongSom
A [Snakemake](https://snakemake.github.io/) pipeline for calling somatic SNVs, fusions, and CNAs in high-quality long-read single-cell RNA-seq cancer samples, and inferring subclonal structures based on those variants.

LongSom takes a bam file and a barcodes file as input. Before calling variants, it performs a cell types reannotation step for improved results. For more information about the methods, please read our publication in Genome Research (doi: 10.1101/gr.279281.124).

For more information, including installation and usage, please visit our [Wiki](https://github.com/cbg-ethz/LongSom/wiki).

## Workflow
![Flowchart](docs/Pipeline_LongSom.png) 


## Cite
If you use LongSom, please cite:

 Arthur Dondi, Nico Borgsmüller, Pedro Ferreira, Brian Haas, Francis Jacob, Viola Heinzelmann-Schwarz, Tumor Profiler Consortium, Niko Beerenwinkel. De novo detection of somatic variants in high-quality long-read single-cell RNA sequencing data. Genome Research (2025) (doi: 10.1101/gr.279281.124)

 In addition, please cite [SComatic](https://www.nature.com/articles/s41587-023-01863-z) if you use LongSom for SNV detection, [CTAT-LR-fusion](https://www.biorxiv.org/content/10.1101/2024.02.24.581862v1.full) for fusion detection, and [BnpC](https://doi.org/10.1093/bioinformatics/btaa599) for subclonal structure reconstruction.
 
