# Supplementary material for: De novo detection of somatic variants in high-quality long-read single-cell RNA sequencing data
Source: Genome Res. 2025 Apr;35(4):900–13. doi: 10.1101/gr.279281.124 (PMC12047253; doi:10.1101/gr.279281.124)
Supplement: Supplement 3 [file Supplemental_Code.zip › LongSom-paper_version/run_SComatic.sh]

#!/usr/bin/env bash
mkdir -p logs
sbatch \
  --mem-per-cpu=2000 \
  --time=20:00:00 \
  -o logs/snakelog.$(date +%Y-%m-%d.%H-%M-%S).out \
  -e logs/snakelog.$(date +%Y-%m-%d.%H-%M-%S).err \
snakemake \
  -s snakefiles/LongSom.smk \
  --configfile config/config_OvCa_LR.yml \
  --profile profile_simple/ \
  --sdm conda \
  --latency-wait 30 \
  --show-failed-logs \
  --rerun-incomplete \
  -p \
  --rerun-triggers mtime \
 "$@"
