# Supplementary material for: De novo detection of somatic variants in high-quality long-read single-cell RNA sequencing data
Source: Genome Res. 2025 Apr;35(4):900–13. doi: 10.1101/gr.279281.124 (PMC12047253; doi:10.1101/gr.279281.124)
Supplement: Supplement 3 [file Supplemental_Code.zip › LongSom-paper_version/CTAT_LR_Fusion/ctat_lr_fusion.v0.10.0.simg]

ctat_fusion/ctat_lr_fusion.v0.10.0.simg
