# Supplementary material for: De novo detection of somatic variants in high-quality long-read single-cell RNA sequencing data
Source: Genome Res. 2025 Apr;35(4):900–13. doi: 10.1101/gr.279281.124 (PMC12047253; doi:10.1101/gr.279281.124)
Supplement: Supplement 3 [file Supplemental_Code.zip › LongSom-paper_version/InferCNV/gene_ordering_file.txt]

ENSG00000223972.5	chr1	11869	14409
ENSG00000227232.5	chr1	14404	29570
ENSG00000278267.1	chr1	17369	17436
ENSG00000243485.5	chr1	29554	31109
ENSG00000284332.1	chr1	30366	30503
ENSG00000237613.2	chr1	34554	36081
ENSG00000268020.3	chr1	52473	53312
ENSG00000240361.2	chr1	57598	64116
ENSG00000186092.6	chr1	65419	71585
ENSG00000238009.6	chr1	89295	133723
ENSG00000239945.1	chr1	89551	91105
ENSG00000233750.3	chr1	131025	134836
ENSG00000268903.1	chr1	135141	135895
ENSG00000269981.1	chr1	137682	137965
ENSG00000239906.1	chr1	139790	140339
ENSG00000241860.7	chr1	141474	173862
ENSG00000222623.1	chr1	157784	157887
ENSG00000241599.1	chr1	160446	161525
ENSG00000279928.2	chr1	182696	184174
ENSG00000279457.4	chr1	185217	195411
ENSG00000273874.1	chr1	187891	187958
ENSG00000228463.10	chr1	257864	359681
ENSG00000286448.1	chr1	266855	268655
ENSG00000236679.2	chr1	347982	348366
ENSG00000236601.2	chr1	358857	366052
ENSG00000237094.12	chr1	365389	522928
ENSG00000269732.1	chr1	439870	440232
ENSG00000284733.1	chr1	450703	451697
ENSG00000233653.3	chr1	487101	489906
ENSG00000250575.1	chr1	491225	493241
ENSG00000278757.1	chr1	516376	516479
ENSG00000230021.10	chr1	586071	827796
ENSG00000235146.2	chr1	587629	594768
ENSG00000225972.1	chr1	629062	629433
ENSG00000225630.1	chr1	629640	630683
ENSG00000237973.1	chr1	631074	632616
ENSG00000278791.1	chr1	632325	632413
ENSG00000229344.1	chr1	632757	633438
ENSG00000240409.1	chr1	633535	633741
ENSG00000248527.1	chr1	633696	634376
ENSG00000198744.5	chr1	634376	634922
ENSG00000268663.1	chr1	674842	675265
ENSG00000284662.1	chr1	685679	686673
ENSG00000229376.3	chr1	722092	724903
ENSG00000228327.3	chr1	725885	778626
ENSG00000223181.1	chr1	758233	758336
ENSG00000229905.1	chr1	760911	761989
ENSG00000237491.10	chr1	778747	810065
ENSG00000285268.1	chr1	781937	782050
ENSG00000230092.7	chr1	800879	817712
ENSG00000177757.2	chr1	817371	819837
ENSG00000228794.10	chr1	825138	859446
ENSG00000225880.5	chr1	826206	827522
ENSG00000288531.1	chr1	860226	868202
ENSG00000230368.2	chr1	868071	876903
ENSG00000234711.1	chr1	873292	874349
ENSG00000283040.1	chr1	874529	877234
ENSG00000272438.1	chr1	904834	915976
ENSG00000230699.2	chr1	911435	914948
ENSG00000241180.1	chr1	914171	914971
ENSG00000223764.2	chr1	916865	921016
ENSG00000187634.12	chr1	923928	944581
ENSG00000188976.11	chr1	944203	959309
ENSG00000187961.14	chr1	960584	965719
ENSG00000187583.11	chr1	966482	975865
ENSG00000187642.9	chr1	975204	982093
ENSG00000272512.1	chr1	995966	998051
ENSG00000188290.11	chr1	998962	1000172
ENSG00000187608.10	chr1	1001138	1014540
ENSG00000231702.2	chr1	1008076	1008229
ENSG00000224969.1	chr1	1011997	1013193
ENSG00000188157.15	chr1	1020120	1056118
ENSG00000242590.1	chr1	1055033	1056116
ENSG00000217801.10	chr1	1059708	1069355
ENSG00000273443.1	chr1	1062208	1063288
ENSG00000237330.3	chr1	1070967	1074306
ENSG00000131591.18	chr1	1081818	1116361
ENSG00000285812.1	chr1	1097585	1104598
ENSG00000223823.1	chr1	1137017	1144056
ENSG00000207730.3	chr1	1167104	1167198
ENSG00000207607.3	chr1	1167863	1167952
ENSG00000198976.1	chr1	1169005	1169087
ENSG00000272141.1	chr1	1169357	1170343
ENSG00000205231.1	chr1	1173056	1179555
ENSG00000162571.14	chr1	1173880	1197936
ENSG00000186891.14	chr1	1203508	1206592
ENSG00000186827.11	chr1	1211340	1214153
ENSG00000078808.19	chr1	1216909	1232067
ENSG00000176022.7	chr1	1232237	1235041
ENSG00000184163.3	chr1	1242446	1246722
ENSG00000260179.1	chr1	1249777	1251334
ENSG00000160087.21	chr1	1253909	1273864
ENSG00000230415.1	chr1	1275223	1280420
ENSG00000162572.21	chr1	1280436	1292029
ENSG00000131584.19	chr1	1292390	1309609
ENSG00000278073.1	chr1	1296110	1296170
ENSG00000169972.12	chr1	1308597	1311677
ENSG00000127054.21	chr1	1311585	1324687
ENSG00000283712.1	chr1	1312502	1312566
ENSG00000240731.1	chr1	1317581	1318689
ENSG00000224051.7	chr1	1324756	1328896
ENSG00000169962.5	chr1	1331280	1335314
ENSG00000107404.20	chr1	1335276	1349418
ENSG00000284372.1	chr1	1339650	1339708
ENSG00000162576.17	chr1	1352689	1361777
ENSG00000175756.13	chr1	1373730	1375495
ENSG00000223663.2	chr1	1378666	1379032
ENSG00000221978.12	chr1	1385711	1399335
ENSG00000224870.7	chr1	1399520	1402046
ENSG00000242485.6	chr1	1401909	1407293
ENSG00000264293.2	chr1	1405460	1405752
ENSG00000272455.1	chr1	1409096	1410618
ENSG00000235098.8	chr1	1418420	1421769
ENSG00000225905.1	chr1	1420245	1422691
ENSG00000205116.3	chr1	1426128	1427787
ENSG00000225285.1	chr1	1430539	1434573
ENSG00000179403.12	chr1	1434861	1442882
ENSG00000215915.10	chr1	1449689	1470163
ENSG00000160072.20	chr1	1471765	1497848
ENSG00000284740.1	chr1	1503250	1509452
ENSG00000197785.14	chr1	1512162	1534685
ENSG00000205090.9	chr1	1534778	1540624
ENSG00000160075.12	chr1	1541673	1574863
ENSG00000215014.5	chr1	1574102	1577075
ENSG00000274481.1	chr1	1583510	1583909
ENSG00000228594.4	chr1	1598012	1600135
ENSG00000286989.1	chr1	1600314	1602703
ENSG00000272106.1	chr1	1613758	1615795
ENSG00000197530.12	chr1	1615415	1630610
ENSG00000189409.14	chr1	1632163	1635263
ENSG00000248333.9	chr1	1635225	1659012
ENSG00000272004.1	chr1	1659325	1662602
ENSG00000189339.12	chr1	1659529	1692795
ENSG00000269737.2	chr1	1671990	1674397
ENSG00000215914.4	chr1	1699942	1701782
ENSG00000008128.23	chr1	1702379	1724357
ENSG00000268575.1	chr1	1702736	1737688
ENSG00000227775.3	chr1	1724512	1737251
ENSG00000215790.8	chr1	1724838	1745992
ENSG00000008130.15	chr1	1751232	1780457
ENSG00000078369.18	chr1	1785285	1891117
ENSG00000231050.1	chr1	1891471	1892658
ENSG00000169885.10	chr1	1915108	1917296
ENSG00000178821.13	chr1	1917590	1919279
ENSG00000142609.18	chr1	1921951	2003837
ENSG00000233542.2	chr1	2013213	2015639
ENSG00000187730.9	chr1	2019329	2030758
ENSG00000226969.1	chr1	2049203	2050070
ENSG00000067606.17	chr1	2050411	2185395
ENSG00000271806.1	chr1	2141084	2145279
ENSG00000182873.5	chr1	2181794	2184389
ENSG00000162585.17	chr1	2184461	2212720
ENSG00000234396.3	chr1	2212523	2220738
ENSG00000157933.10	chr1	2228319	2310213
ENSG00000287356.1	chr1	2315040	2323085
ENSG00000116151.14	chr1	2321253	2391707
ENSG00000272161.1	chr1	2326201	2326693
ENSG00000269896.2	chr1	2350414	2352820
ENSG00000272420.1	chr1	2363061	2363628
ENSG00000157916.20	chr1	2391775	2405442
ENSG00000157911.11	chr1	2403964	2413797
ENSG00000149527.18	chr1	2425980	2505532
ENSG00000224387.1	chr1	2492300	2493258
ENSG00000229393.1	chr1	2493437	2494479
ENSG00000157881.16	chr1	2508537	2526597
ENSG00000197921.6	chr1	2528745	2530263
ENSG00000272449.2	chr1	2530064	2547460
ENSG00000238164.6	chr1	2549920	2557031
ENSG00000157873.17	chr1	2555639	2565382
ENSG00000225931.3	chr1	2566410	2569888
ENSG00000228037.1	chr1	2581560	2584533
ENSG00000157870.17	chr1	2586491	2591469
ENSG00000142606.16	chr1	2590639	2633016
ENSG00000237058.1	chr1	2632568	2636620
ENSG00000215912.12	chr1	2635976	2801717
ENSG00000285945.1	chr1	2768091	2784733
ENSG00000283259.1	chr1	2773603	2776473
ENSG00000233234.1	chr1	2811850	2812692
ENSG00000287396.1	chr1	2814056	2817767
ENSG00000231630.1	chr1	2814432	2814998
ENSG00000284745.1	chr1	2960658	2968707
ENSG00000169717.7	chr1	3021467	3022903
ENSG00000177133.11	chr1	3059615	3068437
ENSG00000142611.17	chr1	3069168	3438621
ENSG00000283572.1	chr1	3127975	3128035
ENSG00000226286.1	chr1	3132927	3133709
ENSG00000279839.1	chr1	3205988	3208664
ENSG00000272235.1	chr1	3306636	3310096
ENSG00000287828.1	chr1	3313052	3323149
ENSG00000286518.1	chr1	3367815	3373928
ENSG00000130762.15	chr1	3454665	3481113
ENSG00000272088.1	chr1	3487246	3487627
ENSG00000162591.16	chr1	3487951	3611508
ENSG00000207776.1	chr1	3560695	3560790
ENSG00000238260.1	chr1	3623190	3624743
ENSG00000158109.15	chr1	3625015	3630127
ENSG00000116213.16	chr1	3630767	3652761
ENSG00000078900.15	chr1	3652516	3736201
ENSG00000227589.1	chr1	3658938	3668772
ENSG00000235131.1	chr1	3712200	3714298
ENSG00000227372.12	chr1	3735511	3747373
ENSG00000276189.1	chr1	3736943	3737103
ENSG00000162592.10	chr1	3746460	3771645
ENSG00000235169.11	chr1	3772749	3775982
ENSG00000130764.10	chr1	3778559	3796498
ENSG00000266075.2	chr1	3782815	3783111
ENSG00000272153.1	chr1	3785008	3785538
ENSG00000116198.14	chr1	3812086	3857396
ENSG00000169598.17	chr1	3857267	3885429
ENSG00000198912.11	chr1	3889125	3900293
ENSG00000236423.6	chr1	3900352	3917225
ENSG00000233304.7	chr1	3940486	3955262
ENSG00000226374.3	chr1	3944547	3949024
ENSG00000284668.2	chr1	3976133	4012704
ENSG00000284703.1	chr1	4012921	4019508
ENSG00000229280.1	chr1	4175528	4175899
ENSG00000235054.4	chr1	4412027	4424689
ENSG00000284694.1	chr1	4479131	4484375
ENSG00000227169.2	chr1	4551735	4552145
ENSG00000232596.3	chr1	4571481	4594016
ENSG00000196581.11	chr1	4654609	4792534
ENSG00000287586.1	chr1	4730211	4734992
ENSG00000284739.1	chr1	4963954	4973298
ENSG00000284674.1	chr1	4973381	4981568
ENSG00000231510.1	chr1	5086459	5090899
ENSG00000284616.1	chr1	5301928	5307394
ENSG00000284692.2	chr1	5478736	5493057
ENSG00000284666.1	chr1	5480787	5482028
ENSG00000260972.1	chr1	5492978	5494674
ENSG00000283356.1	chr1	5554747	5554881
ENSG00000236948.2	chr1	5561709	5668295
ENSG00000264341.1	chr1	5564071	5564143
ENSG00000264101.1	chr1	5862672	5862741
ENSG00000131697.18	chr1	5862811	5992473
ENSG00000069424.15	chr1	5990927	6101193
ENSG00000116254.18	chr1	6101787	6180321
ENSG00000285629.1	chr1	6159430	6197757
ENSG00000116251.11	chr1	6185020	6209389
ENSG00000226944.1	chr1	6204840	6205780
ENSG00000158286.13	chr1	6205475	6221299
ENSG00000116237.16	chr1	6221193	6235972
ENSG00000225077.3	chr1	6234692	6239444
ENSG00000173673.8	chr1	6244179	6245578
ENSG00000158292.7	chr1	6247353	6261098
ENSG00000097021.20	chr1	6264269	6393767
ENSG00000271746.1	chr1	6393555	6394391
ENSG00000069812.11	chr1	6412418	6424670
ENSG00000187017.17	chr1	6424776	6461367
ENSG00000265392.1	chr1	6429834	6429896
ENSG00000231868.1	chr1	6443034	6447006
ENSG00000215788.11	chr1	6460786	6466175
ENSG00000171680.23	chr1	6467122	6520074
ENSG00000162408.11	chr1	6521347	6554513
ENSG00000253022.1	chr1	6540854	6540964
ENSG00000229519.2	chr1	6547905	6548619
ENSG00000173662.21	chr1	6555307	6579755
ENSG00000204859.13	chr1	6579994	6589280
ENSG00000162413.16	chr1	6590724	6614607
ENSG00000116273.6	chr1	6613731	6624030
ENSG00000041988.15	chr1	6624866	6635586
ENSG00000007923.16	chr1	6634168	6701924
ENSG00000228750.7	chr1	6724637	6730012
ENSG00000284744.1	chr1	6767954	6770038
ENSG00000237436.1	chr1	6783892	6784843
ENSG00000171735.19	chr1	6785454	7769706
ENSG00000227950.1	chr1	6834333	6834618
ENSG00000237365.1	chr1	7008376	7014279
ENSG00000207056.1	chr1	7219360	7219524
ENSG00000237402.1	chr1	7368942	7370270
ENSG00000237728.2	chr1	7382487	7389754
ENSG00000225126.1	chr1	7441096	7441554
ENSG00000270171.1	chr1	7693124	7694844
ENSG00000270035.1	chr1	7698303	7698872
ENSG00000269978.1	chr1	7700704	7700970
ENSG00000049245.13	chr1	7771296	7781432
ENSG00000269925.1	chr1	7776383	7776775
ENSG00000049246.14	chr1	7784320	7845177
ENSG00000236266.1	chr1	7810242	7827342
ENSG00000049247.14	chr1	7843083	7853512
ENSG00000049249.9	chr1	7915871	7943165
ENSG00000270330.1	chr1	7942372	7942726
ENSG00000116288.13	chr1	7954291	7985505
ENSG00000200344.1	chr1	7982881	7982983
ENSG00000284747.1	chr1	7991134	8005312
ENSG00000284716.1	chr1	7998187	7999934
ENSG00000116285.13	chr1	8004404	8026309
ENSG00000238290.1	chr1	8026738	8122702
ENSG00000232848.1	chr1	8057245	8058463
ENSG00000229305.1	chr1	8189824	8192770
ENSG00000227634.3	chr1	8201518	8215210
ENSG00000200975.1	chr1	8206434	8206597
ENSG00000233645.1	chr1	8218190	8220529
ENSG00000251977.1	chr1	8292157	8292263
ENSG00000162426.16	chr1	8318114	8344167
ENSG00000252254.1	chr1	8328067	8328179
ENSG00000142599.19	chr1	8352397	8848921
ENSG00000232912.6	chr1	8424645	8435013
ENSG00000221083.1	chr1	8511795	8511919
ENSG00000270282.1	chr1	8512653	8513021
ENSG00000234619.1	chr1	8750430	8751087
ENSG00000224315.2	chr1	8786211	8786913
ENSG00000222511.2	chr1	8796571	8796673
ENSG00000226545.1	chr1	8798475	8799506
ENSG00000228423.2	chr1	8805860	8807051
ENSG00000229716.2	chr1	8831007	8831375
ENSG00000074800.16	chr1	8861000	8879190
ENSG00000274258.1	chr1	8866502	8866590
ENSG00000230679.1	chr1	8878835	8879894
ENSG00000201725.1	chr1	8883427	8883533
ENSG00000238249.2	chr1	8893409	8894151
ENSG00000232208.2	chr1	8907393	8907744
ENSG00000232663.2	chr1	8909742	8909904
ENSG00000131686.15	chr1	8945867	8975092
ENSG00000265141.2	chr1	8979576	8979874
ENSG00000197241.3	chr1	9003300	9026345
ENSG00000142583.18	chr1	9035106	9088478
ENSG00000252404.1	chr1	9082696	9082879
ENSG00000180758.12	chr1	9100305	9129102
ENSG00000228526.7	chr1	9148011	9198906
ENSG00000284357.1	chr1	9151668	9151777
ENSG00000234546.4	chr1	9182004	9196284
ENSG00000049239.13	chr1	9234774	9271337
ENSG00000171621.14	chr1	9292894	9369532
ENSG00000284652.1	chr1	9421098	9422862
ENSG00000284693.1	chr1	9425094	9440564
ENSG00000252956.1	chr1	9437669	9437778
ENSG00000235263.1	chr1	9501092	9503471
ENSG00000171612.7	chr1	9539465	9585173
ENSG00000231181.1	chr1	9576427	9576985
ENSG00000188807.13	chr1	9588911	9614877
ENSG00000171608.16	chr1	9651731	9729114
ENSG00000179840.5	chr1	9652610	9654586
ENSG00000233268.3	chr1	9660828	9662626
ENSG00000231789.2	chr1	9672426	9687555
ENSG00000171603.18	chr1	9728926	9823984
ENSG00000271264.1	chr1	9780822	9781240
ENSG00000280113.2	chr1	9826289	9828271
ENSG00000178585.15	chr1	9848276	9910336
ENSG00000223989.1	chr1	9848318	9850154
ENSG00000285701.1	chr1	9900614	9908034
ENSG00000162441.12	chr1	9922113	9943407
ENSG00000228150.1	chr1	9942923	9949974
ENSG00000173614.14	chr1	9943428	9985501
ENSG00000202415.1	chr1	9947318	9947636
ENSG00000283611.2	chr1	9950572	9960787
ENSG00000265521.1	chr1	9967381	9967458
ENSG00000241326.1	chr1	9983141	9984568
ENSG00000162444.12	chr1	9997206	10016021
ENSG00000130939.20	chr1	10032832	10181239
ENSG00000224340.1	chr1	10054445	10054781
ENSG00000233623.2	chr1	10058671	10059648
ENSG00000201746.1	chr1	10163268	10163374
ENSG00000054523.18	chr1	10210570	10381603
ENSG00000264881.1	chr1	10227718	10227803
ENSG00000199562.1	chr1	10298966	10299072
ENSG00000264501.2	chr1	10306465	10306757
ENSG00000284735.1	chr1	10381906	10387150
ENSG00000284642.1	chr1	10395416	10397432
ENSG00000142657.21	chr1	10398592	10420511
ENSG00000271989.1	chr1	10429881	10430677
ENSG00000251503.8	chr1	10430102	10452153
ENSG00000175279.22	chr1	10430433	10442808
ENSG00000241563.4	chr1	10450031	10451998
ENSG00000160049.12	chr1	10456522	10472529
ENSG00000203469.2	chr1	10458555	10459338
ENSG00000142655.13	chr1	10472288	10630758
ENSG00000287727.1	chr1	10612222	10616452
ENSG00000243267.3	chr1	10616836	10617115
ENSG00000130940.15	chr1	10636604	10796650
ENSG00000272078.1	chr1	10639241	10654333
ENSG00000225158.2	chr1	10895761	10895998
ENSG00000175262.14	chr1	10946471	10982037
ENSG00000215785.2	chr1	10990978	10991797
ENSG00000120948.18	chr1	11012344	11025739
ENSG00000277726.4	chr1	11012662	11030528
ENSG00000009724.17	chr1	11026523	11047239
ENSG00000271895.2	chr1	11029659	11030528
ENSG00000116649.10	chr1	11054584	11060020
ENSG00000171824.14	chr1	11066618	11099869
ENSG00000226849.1	chr1	11068471	11073097
ENSG00000230337.1	chr1	11099675	11102100
ENSG00000198793.13	chr1	11106535	11262551
ENSG00000225602.5	chr1	11143898	11149537
ENSG00000253086.1	chr1	11152350	11152452
ENSG00000171819.5	chr1	11189355	11195981
ENSG00000207451.1	chr1	11226254	11226360
ENSG00000238173.1	chr1	11232963	11233112
ENSG00000120942.14	chr1	11273198	11296049
ENSG00000238199.1	chr1	11278616	11279351
ENSG00000284646.1	chr1	11311734	11319093
ENSG00000224338.2	chr1	11425257	11425821
ENSG00000204624.8	chr1	11479155	11537551
ENSG00000285833.1	chr1	11500803	11502016
ENSG00000235643.2	chr1	11609468	11613358
ENSG00000284708.1	chr1	11623558	11643416
ENSG00000116661.11	chr1	11637018	11655785
ENSG00000132879.14	chr1	11654375	11663327
ENSG00000116663.11	chr1	11664200	11674354
ENSG00000116670.15	chr1	11674480	11691650
ENSG00000162490.7	chr1	11691710	11725857
ENSG00000177674.16	chr1	11736084	11754802
ENSG00000215910.7	chr1	11761787	11789585
ENSG00000177553.6	chr1	11777077	11779619
ENSG00000177000.13	chr1	11785723	11806455
ENSG00000011021.23	chr1	11806096	11848079
ENSG00000276470.1	chr1	11843812	11843984
ENSG00000278852.1	chr1	11845549	11845697
ENSG00000175206.10	chr1	11845709	11848345
ENSG00000275915.1	chr1	11847442	11847549
ENSG00000120937.9	chr1	11857464	11858945
ENSG00000224904.1	chr1	11877770	11880406
ENSG00000285646.2	chr1	11907940	11914298
ENSG00000199347.1	chr1	11908152	11908271
ENSG00000201801.1	chr1	11909808	11909927
ENSG00000116685.16	chr1	11919591	11926428
ENSG00000083444.17	chr1	11934205	11975538
ENSG00000287384.1	chr1	11979533	11980127
ENSG00000116688.18	chr1	11980181	12015211
ENSG00000270914.1	chr1	12017216	12017308
ENSG00000116691.11	chr1	12019466	12032045
ENSG00000202461.1	chr1	12024012	12024124
ENSG00000276869.1	chr1	12029158	12029222
ENSG00000243539.3	chr1	12036740	12037014
ENSG00000120949.15	chr1	12063303	12144207
ENSG00000201135.1	chr1	12077881	12077984
ENSG00000227875.2	chr1	12080293	12080547
ENSG00000285604.1	chr1	12088441	12092264
ENSG00000283789.1	chr1	12166943	12167038
ENSG00000028137.19	chr1	12166991	12209228
ENSG00000263676.1	chr1	12191713	12191773
ENSG00000225196.2	chr1	12220794	12221109
ENSG00000252969.1	chr1	12221148	12221271
ENSG00000048707.15	chr1	12230030	12512047
ENSG00000239149.1	chr1	12507246	12507397
ENSG00000229484.1	chr1	12527724	12528420
ENSG00000162496.9	chr1	12567910	12618210
ENSG00000221340.1	chr1	12569972	12570072
ENSG00000276830.1	chr1	12578957	12579023
ENSG00000272482.1	chr1	12618900	12619244
ENSG00000204518.2	chr1	12644547	12667086
ENSG00000226166.2	chr1	12692909	12693020
ENSG00000188984.12	chr1	12716110	12728760
ENSG00000157330.10	chr1	12746200	12763699
ENSG00000116726.5	chr1	12773738	12777906
ENSG00000116721.9	chr1	12791397	12796628
ENSG00000228338.1	chr1	12822686	12823159
ENSG00000239810.3	chr1	12824605	12831410
ENSG00000231103.2	chr1	12838125	12841357
ENSG00000179172.10	chr1	12847377	12848720
ENSG00000120952.4	chr1	12857086	12861909
ENSG00000243073.4	chr1	12879212	12886201
ENSG00000187545.5	chr1	12892896	12898270
ENSG00000204510.5	chr1	12916610	12920482
ENSG00000207434.1	chr1	12922554	12922660
ENSG00000234064.1	chr1	12926162	12928253
ENSG00000232423.6	chr1	12938472	12947580
ENSG00000274178.2	chr1	13029339	13032130
ENSG00000274764.6	chr1	13049476	13056575
ENSG00000277058.2	chr1	13060869	13062229
ENSG00000229571.7	chr1	13068677	13077884
ENSG00000277862.1	chr1	13095179	13097971
ENSG00000236179.1	chr1	13104403	13105689
ENSG00000275774.3	chr1	13115488	13116854
ENSG00000229978.1	chr1	13128818	13131615
ENSG00000233336.1	chr1	13146981	13147460
ENSG00000280267.4	chr1	13148905	13155961
ENSG00000179412.11	chr1	13163914	13165631
ENSG00000204505.4	chr1	13172455	13179464
ENSG00000279169.3	chr1	13196188	13201409
ENSG00000279804.2	chr1	13222705	13226106
ENSG00000250894.1	chr1	13245863	13248652
ENSG00000270601.4	chr1	13254212	13263314
ENSG00000231219.1	chr1	13273539	13275627
ENSG00000207511.1	chr1	13279125	13279231
ENSG00000182330.10	chr1	13281035	13285174
ENSG00000237700.2	chr1	13303539	13308907
ENSG00000204501.7	chr1	13315581	13322598
ENSG00000228229.2	chr1	13324039	13324518
ENSG00000204481.8	chr1	13341892	13347134
ENSG00000204480.8	chr1	13369067	13371900
ENSG00000204479.4	chr1	13389632	13392629
ENSG00000204478.10	chr1	13416351	13421328
ENSG00000162494.6	chr1	13474973	13514003
ENSG00000259961.1	chr1	13513220	13516270
ENSG00000215909.3	chr1	13555001	13555694
ENSG00000162493.16	chr1	13583465	13617957
ENSG00000222952.1	chr1	13623184	13623284
ENSG00000237445.2	chr1	13657311	13659910
ENSG00000253085.1	chr1	13696070	13696199
ENSG00000116731.22	chr1	13700198	13825079
ENSG00000189337.17	chr1	13892792	15118043
ENSG00000252151.1	chr1	14124233	14124335
ENSG00000231606.2	chr1	14221887	14304445
ENSG00000234593.3	chr1	14338825	14419973
ENSG00000235829.1	chr1	14692129	14692613
ENSG00000287756.1	chr1	14774469	14777727
ENSG00000175147.13	chr1	15111815	15153618
ENSG00000171729.14	chr1	15152532	15220478
ENSG00000204464.7	chr1	15164344	15171317
ENSG00000215720.4	chr1	15191828	15192845
ENSG00000278480.1	chr1	15226373	15227549
ENSG00000142621.19	chr1	15247272	15400283
ENSG00000233485.1	chr1	15326680	15343876
ENSG00000236045.1	chr1	15334166	15335464
ENSG00000228140.2	chr1	15402979	15409433
ENSG00000142634.13	chr1	15409888	15430339
ENSG00000162438.12	chr1	15438442	15449242
ENSG00000142615.8	chr1	15456728	15472091
ENSG00000215704.10	chr1	15465909	15491395
ENSG00000132906.18	chr1	15490832	15526534
ENSG00000116138.13	chr1	15526813	15592379
ENSG00000251866.1	chr1	15542165	15542304
ENSG00000272510.1	chr1	15565611	15565956
ENSG00000116771.6	chr1	15571699	15585051
ENSG00000237301.1	chr1	15586136	15603626
ENSG00000235084.3	chr1	15604597	15605043
ENSG00000252417.1	chr1	15608078	15608145
ENSG00000236500.1	chr1	15614643	15614867
ENSG00000197312.12	chr1	15617458	15669044
ENSG00000215695.1	chr1	15659869	15661722
ENSG00000271742.1	chr1	15682873	15683128
ENSG00000116786.13	chr1	15684320	15734769
ENSG00000237938.5	chr1	15720312	15736896
ENSG00000162461.8	chr1	15736258	15741392
ENSG00000224459.1	chr1	15740051	15749896
ENSG00000162460.7	chr1	15742499	15747982
ENSG00000162458.13	chr1	15756607	15786594
ENSG00000224321.1	chr1	15792796	15793285
ENSG00000233954.6	chr1	15807169	15809348
ENSG00000178715.8	chr1	15828232	15828669
ENSG00000179743.4	chr1	15834474	15848147
ENSG00000065526.12	chr1	15836095	15940456
ENSG00000270620.1	chr1	15917698	15917908
ENSG00000116809.12	chr1	15941869	15976132
ENSG00000234607.2	chr1	15969632	15970194
ENSG00000231353.1	chr1	15988182	15988441
ENSG00000275503.1	chr1	15989140	15989375
ENSG00000224966.4	chr1	15989871	15994751
ENSG00000183888.4	chr1	16004236	16008807
ENSG00000233078.1	chr1	16006160	16006671
ENSG00000173641.18	chr1	16014028	16019594
ENSG00000186510.12	chr1	16018875	16034050
ENSG00000232456.1	chr1	16035178	16040029
ENSG00000184908.18	chr1	16043736	16057308
ENSG00000185519.9	chr1	16057769	16073651
ENSG00000142627.13	chr1	16124337	16156069
ENSG00000227959.1	chr1	16155211	16157329
ENSG00000224621.1	chr1	16159266	16161883
ENSG00000234166.1	chr1	16197854	16198357
ENSG00000142632.17	chr1	16197854	16212652
ENSG00000237276.8	chr1	16215909	16228027
ENSG00000288398.1	chr1	16228674	16231335
ENSG00000132881.12	chr1	16231692	16237183
ENSG00000233929.1	chr1	16241213	16241398
ENSG00000037637.11	chr1	16246840	16352480
ENSG00000055070.17	chr1	16352575	16398145
ENSG00000226457.1	chr1	16369150	16369530
ENSG00000187144.11	chr1	16387117	16437424
ENSG00000157191.20	chr1	16440721	16460078
ENSG00000226029.1	chr1	16460948	16468481
ENSG00000080947.15	chr1	16467436	16499257
ENSG00000206652.1	chr1	16514122	16514285
ENSG00000261135.1	chr1	16514645	16515754
ENSG00000285853.1	chr1	16515034	16521788
ENSG00000224174.2	chr1	16520694	16521796
ENSG00000233421.4	chr1	16533886	16536172
ENSG00000277344.1	chr1	16534081	16534224
ENSG00000225710.1	chr1	16548651	16552531
ENSG00000219481.10	chr1	16562319	16613562
ENSG00000271732.1	chr1	16617391	16617729
ENSG00000215908.10	chr1	16618253	16657232
ENSG00000283773.1	chr1	16642767	16643109
ENSG00000186301.8	chr1	16645622	16650289
ENSG00000282143.1	chr1	16656879	16667524
ENSG00000207513.1	chr1	16666785	16666948
ENSG00000280114.1	chr1	16681097	16688749
ENSG00000236698.1	chr1	16685621	16686055
ENSG00000268869.6	chr1	16687339	16720157
ENSG00000279151.1	chr1	16701546	16705594
ENSG00000282740.1	chr1	16739938	16750589
ENSG00000058453.17	chr1	16740273	16972964
ENSG00000227684.2	chr1	16740280	16750968
ENSG00000207389.1	chr1	16740516	16740679
ENSG00000186715.11	chr1	16754910	16770237
ENSG00000223643.6	chr1	16851257	16853129
ENSG00000230239.1	chr1	16855407	16859284
ENSG00000263811.1	chr1	16858949	16859021
ENSG00000228549.4	chr1	16870945	16883659
ENSG00000277234.1	chr1	16873708	16873851
ENSG00000238142.2	chr1	16887577	16889706
ENSG00000235241.1	chr1	16889095	16889602
ENSG00000207005.1	chr1	16895980	16896143
ENSG00000272426.1	chr1	16904339	16904776
ENSG00000117122.14	chr1	16974502	16980632
ENSG00000286898.1	chr1	16976302	16977792
ENSG00000226526.1	chr1	16978926	17005091
ENSG00000159363.19	chr1	16985958	17011928
ENSG00000288636.1	chr1	17005068	17011757
ENSG00000117118.10	chr1	17018722	17054032
ENSG00000117115.13	chr1	17066761	17119451
ENSG00000204362.6	chr1	17189783	17197617
ENSG00000282843.1	chr1	17193232	17201733
ENSG00000142623.11	chr1	17205128	17246007
ENSG00000142619.4	chr1	17249098	17284233
ENSG00000266634.1	chr1	17277889	17277975
ENSG00000159339.13	chr1	17308195	17364004
ENSG00000276747.1	chr1	17372196	17401699
ENSG00000227751.1	chr1	17406760	17407382
ENSG00000179051.14	chr1	17406760	17439677
ENSG00000074964.17	chr1	17539698	17697874
ENSG00000236648.2	chr1	17717625	17749978
ENSG00000117148.8	chr1	17755333	17827063
ENSG00000284653.1	chr1	18015712	18045612
ENSG00000261781.1	chr1	18065657	18074412
ENSG00000117154.12	chr1	18107798	18378483
ENSG00000280222.1	chr1	18109389	18115861
ENSG00000230035.2	chr1	18166929	18179346
ENSG00000225387.1	chr1	18385829	18388514
ENSG00000179023.8	chr1	18480982	18486126
ENSG00000235282.3	chr1	18513118	18513383
ENSG00000225478.2	chr1	18595414	18595636
ENSG00000009709.12	chr1	18630846	18748866
ENSG00000179002.5	chr1	18839599	18859682
ENSG00000159423.17	chr1	18871430	18902724
ENSG00000265606.1	chr1	18883202	18883275
ENSG00000221662.1	chr1	18897071	18897148
ENSG00000169991.11	chr1	18904280	18956676
ENSG00000272084.1	chr1	19072110	19075511
ENSG00000127481.15	chr1	19074510	19210266
ENSG00000230424.1	chr1	19210501	19240704
ENSG00000127463.15	chr1	19215660	19251527
ENSG00000053372.5	chr1	19251805	19260128
ENSG00000286064.1	chr1	19260521	19262307
ENSG00000211454.15	chr1	19265982	19274194
ENSG00000162482.5	chr1	19282573	19288770
ENSG00000270728.1	chr1	19297080	19297903
ENSG00000053371.12	chr1	19303965	19312146
ENSG00000200403.1	chr1	19305076	19305182
ENSG00000040487.13	chr1	19312326	19329300
ENSG00000077549.19	chr1	19338775	19485539
ENSG00000240490.3	chr1	19424384	19424671
ENSG00000173436.15	chr1	19484403	19629821
ENSG00000201609.1	chr1	19510593	19510733
ENSG00000235185.1	chr1	19591802	19596832
ENSG00000158747.15	chr1	19596979	19658456
ENSG00000270136.6	chr1	19597067	19656927
ENSG00000226396.1	chr1	19608114	19608568
ENSG00000158748.4	chr1	19664875	19680966
ENSG00000162542.13	chr1	19682213	19799945
ENSG00000178828.7	chr1	19814029	19815283
ENSG00000235434.1	chr1	19814367	19819502
ENSG00000169914.6	chr1	19882395	19912945
ENSG00000188784.4	chr1	19920009	19923617
ENSG00000242688.3	chr1	19970969	19971269
ENSG00000188257.12	chr1	19975431	19980416
ENSG00000127472.11	chr1	20028179	20091911
ENSG00000117215.15	chr1	20111939	20119566
ENSG00000158786.5	chr1	20139323	20150381
ENSG00000227066.2	chr1	20154171	20160568
ENSG00000187980.7	chr1	20161253	20186518
ENSG00000162543.6	chr1	20186096	20196050
ENSG00000228105.2	chr1	20243095	20244664
ENSG00000284710.1	chr1	20272018	20275005
ENSG00000158816.15	chr1	20290919	20354894
ENSG00000226664.1	chr1	20294211	20323187
ENSG00000236963.7	chr1	20360579	20431234
ENSG00000226487.1	chr1	20412304	20413253
ENSG00000284641.1	chr1	20476222	20478937
ENSG00000284743.1	chr1	20478779	20480397
ENSG00000162545.6	chr1	20482391	20486210
ENSG00000090432.7	chr1	20499448	20508151
ENSG00000215520.3	chr1	20525989	20526751
ENSG00000183114.8	chr1	20552573	20555020
ENSG00000158825.6	chr1	20589086	20618903
ENSG00000158828.8	chr1	20633458	20651511
ENSG00000284005.1	chr1	20633679	20633788
ENSG00000117242.7	chr1	20642657	20652193
ENSG00000244038.11	chr1	20651767	20661544
ENSG00000117245.13	chr1	20664014	20718017
ENSG00000235432.1	chr1	20692734	20694013
ENSG00000189410.12	chr1	20719731	20732837
ENSG00000233069.1	chr1	20732880	20733952
ENSG00000127483.19	chr1	20740266	20787323
ENSG00000075151.21	chr1	20806292	21176888
ENSG00000251914.1	chr1	20841241	20841302
ENSG00000221808.1	chr1	20988314	20988432
ENSG00000233072.1	chr1	21003550	21003934
ENSG00000236073.2	chr1	21073639	21073753
ENSG00000235112.1	chr1	21161475	21162081
ENSG00000287192.1	chr1	21177054	21178164
ENSG00000117298.16	chr1	21217247	21345572
ENSG00000236936.1	chr1	21266082	21267251
ENSG00000231105.2	chr1	21293290	21299874
ENSG00000236216.5	chr1	21397987	21398362
ENSG00000228823.1	chr1	21411460	21413293
ENSG00000236009.1	chr1	21415898	21417492
ENSG00000227001.3	chr1	21424625	21427967
ENSG00000187952.9	chr1	21428303	21429536
ENSG00000186543.7	chr1	21434318	21437558
ENSG00000142794.19	chr1	21440128	21485005
ENSG00000176378.8	chr1	21459756	21460082
ENSG00000162551.14	chr1	21509397	21578410
ENSG00000233431.1	chr1	21586472	21591187
ENSG00000076864.19	chr1	21596215	21669363
ENSG00000090686.16	chr1	21678298	21783606
ENSG00000231978.2	chr1	21768269	21768575
ENSG00000187942.12	chr1	21812265	21825225
ENSG00000142798.20	chr1	21822244	21937310
ENSG00000232037.3	chr1	21908098	21908580
ENSG00000283234.1	chr1	21950679	21956871
ENSG00000219073.8	chr1	21977022	21998642
ENSG00000285959.1	chr1	21983606	22030617
ENSG00000273610.1	chr1	21987481	21987777
ENSG00000201919.1	chr1	21987816	21987919
ENSG00000142789.20	chr1	22001657	22012542
ENSG00000278124.1	chr1	22010650	22010946
ENSG00000201273.1	chr1	22010985	22011088
ENSG00000228397.3	chr1	22023990	22026048
ENSG00000218510.8	chr1	22024558	22031223
ENSG00000070831.17	chr1	22025511	22101360
ENSG00000285752.1	chr1	22028317	22052927
ENSG00000285794.1	chr1	22030527	22030748
ENSG00000230068.2	chr1	22059197	22064199
ENSG00000271428.1	chr1	22068340	22068827
ENSG00000162552.15	chr1	22117313	22143969
ENSG00000285873.1	chr1	22142850	22157401
ENSG00000266564.1	chr1	22266239	22266300
ENSG00000234397.3	chr1	22322840	22323331
ENSG00000279625.1	chr1	22364630	22366482
ENSG00000184677.18	chr1	22428838	22531157
ENSG00000237200.1	chr1	22517474	22519708
ENSG00000070886.12	chr1	22563489	22603595
ENSG00000276835.2	chr1	22633258	22633366
ENSG00000173372.17	chr1	22636628	22639678
ENSG00000159189.12	chr1	22643633	22648110
ENSG00000173369.17	chr1	22652762	22661637
ENSG00000133216.17	chr1	22710839	22921500
ENSG00000265422.1	chr1	22719517	22719598
ENSG00000225952.1	chr1	22835713	22836849
ENSG00000264014.1	chr1	22863159	22863226
ENSG00000215906.8	chr1	22953043	22965338
ENSG00000227868.6	chr1	23010834	23015852
ENSG00000004487.17	chr1	23019443	23083689
ENSG00000240553.1	chr1	23020147	23088058
ENSG00000263793.1	chr1	23044305	23044372
ENSG00000266802.1	chr1	23057858	23057934
ENSG00000169641.13	chr1	23084023	23177808
ENSG00000229010.1	chr1	23140325	23141142
ENSG00000206935.1	chr1	23162704	23162810
ENSG00000252578.1	chr1	23163953	23164053
ENSG00000179546.4	chr1	23191895	23194729
ENSG00000215381.3	chr1	23244765	23245224
ENSG00000261326.4	chr1	23281307	23287488
ENSG00000284726.1	chr1	23297797	23302866
ENSG00000125944.21	chr1	23303771	23344336
ENSG00000125945.15	chr1	23359448	23369836
ENSG00000249087.7	chr1	23368997	23371839
ENSG00000201405.1	chr1	23370254	23370346
ENSG00000271420.1	chr1	23378380	23379029
ENSG00000204219.11	chr1	23380909	23424748
ENSG00000232482.2	chr1	23410832	23412146
ENSG00000088280.19	chr1	23428563	23484568
ENSG00000007968.7	chr1	23506438	23531233
ENSG00000235052.1	chr1	23549139	23550915
ENSG00000117318.9	chr1	23557926	23559501
ENSG00000285802.1	chr1	23576436	23593621
ENSG00000197880.9	chr1	23581495	23640568
ENSG00000229239.2	chr1	23670294	23680259
ENSG00000142676.14	chr1	23691742	23696835
ENSG00000236810.6	chr1	23706901	23778296
ENSG00000011007.12	chr1	23743155	23762059
ENSG00000057757.10	chr1	23778418	23788232
ENSG00000011009.11	chr1	23791145	23795539
ENSG00000117308.15	chr1	23795599	23800781
ENSG00000117305.15	chr1	23801885	23838620
ENSG00000179163.12	chr1	23845077	23868290
ENSG00000188822.8	chr1	23870515	23913362
ENSG00000229106.1	chr1	23901471	23902737
ENSG00000232557.3	chr1	23907111	23907885
ENSG00000264926.1	chr1	23929070	23929147
ENSG00000230228.2	chr1	23949016	23949383
ENSG00000189266.13	chr1	23956839	23963462
ENSG00000188529.15	chr1	23964347	23980927
ENSG00000215905.4	chr1	24007881	24008519
ENSG00000225315.2	chr1	24040835	24086799
ENSG00000142661.19	chr1	24056035	24112135
ENSG00000230703.1	chr1	24066774	24083565
ENSG00000142677.4	chr1	24119771	24143140
ENSG00000185436.12	chr1	24154168	24187959
ENSG00000230023.2	chr1	24200240	24211693
ENSG00000232298.2	chr1	24307556	24321901
ENSG00000158055.16	chr1	24319357	24364482
ENSG00000001460.18	chr1	24356999	24416934
ENSG00000001461.17	chr1	24415802	24472976
ENSG00000286061.1	chr1	24496254	24535400
ENSG00000117602.13	chr1	24502351	24541040
ENSG00000264443.1	chr1	24538802	24556024
ENSG00000184454.7	chr1	24556087	24609328
ENSG00000227312.2	chr1	24563627	24563974
ENSG00000239106.1	chr1	24625411	24625513
ENSG00000133226.17	chr1	24631716	24673281
ENSG00000284699.1	chr1	24704894	24717596
ENSG00000169504.15	chr1	24745382	24844321
ENSG00000238482.1	chr1	24777873	24777979
ENSG00000020633.19	chr1	24899511	24965121
ENSG00000278034.1	chr1	24919345	24919416
ENSG00000229162.1	chr1	24961345	24963097
ENSG00000261025.1	chr1	24968423	24970865
ENSG00000264371.1	chr1	25023503	25023586
ENSG00000285823.1	chr1	25041136	25047404
ENSG00000233755.1	chr1	25043707	25113120
ENSG00000233419.3	chr1	25125053	25125454
ENSG00000231953.2	chr1	25208139	25209437
ENSG00000117614.10	chr1	25222276	25232502
ENSG00000284602.1	chr1	25232586	25234775
ENSG00000284657.1	chr1	25239494	25240253
ENSG00000117616.18	chr1	25242249	25338213
ENSG00000272432.1	chr1	25247837	25248321
ENSG00000261349.1	chr1	25266102	25267136
ENSG00000187010.21	chr1	25272393	25330445
ENSG00000224183.1	chr1	25294164	25294643
ENSG00000259984.1	chr1	25336429	25337465
ENSG00000183726.11	chr1	25338317	25362361
ENSG00000188672.19	chr1	25362249	25430192
ENSG00000238084.4	chr1	25398721	25399198
ENSG00000204178.11	chr1	25430858	25500209
ENSG00000157978.12	chr1	25543606	25568886
ENSG00000225643.1	chr1	25581478	25590356
ENSG00000117643.14	chr1	25617468	25786207
ENSG00000233478.1	chr1	25644544	25659111
ENSG00000162430.17	chr1	25800176	25818221
ENSG00000255054.3	chr1	25811470	25823744
ENSG00000228172.5	chr1	25816749	25820797
ENSG00000117640.18	chr1	25818640	25832942
ENSG00000272478.1	chr1	25831913	25832134
ENSG00000127423.11	chr1	25831913	25859458
ENSG00000236528.1	chr1	25859613	25863420
ENSG00000182749.6	chr1	25861484	25875708
ENSG00000207302.1	chr1	25877496	25877605
ENSG00000117632.23	chr1	25884181	25906991
ENSG00000229786.1	chr1	25887360	25887610
ENSG00000223624.1	chr1	25888970	25889109
ENSG00000283938.1	chr1	25906362	25906454
ENSG00000158006.14	chr1	25959767	25998117
ENSG00000207237.1	chr1	25964197	25964300
ENSG00000252190.1	chr1	26006006	26006130
ENSG00000252691.1	chr1	26006216	26006299
ENSG00000158008.10	chr1	26019884	26036464
ENSG00000158014.15	chr1	26037252	26046118
ENSG00000284309.1	chr1	26046665	26049099
ENSG00000158022.7	chr1	26051301	26068436
ENSG00000175087.10	chr1	26111165	26125555
ENSG00000197245.6	chr1	26159079	26163962
ENSG00000282872.2	chr1	26164101	26168963
ENSG00000236782.7	chr1	26169516	26171831
ENSG00000142684.9	chr1	26169908	26170873
ENSG00000142675.18	chr1	26177484	26189884
ENSG00000188782.9	chr1	26190561	26202968
ENSG00000236155.6	chr1	26209741	26229840
ENSG00000278572.1	chr1	26218581	26220476
ENSG00000130695.16	chr1	26234200	26278808
ENSG00000270733.1	chr1	26263041	26263398
ENSG00000142669.15	chr1	26280086	26281522
ENSG00000158062.20	chr1	26281328	26318363
ENSG00000169442.9	chr1	26317958	26320523
ENSG00000176092.16	chr1	26321698	26360080
ENSG00000225854.2	chr1	26326688	26327033
ENSG00000176083.18	chr1	26361634	26374522
ENSG00000131914.11	chr1	26410817	26429728
ENSG00000117682.17	chr1	26432282	26471306
ENSG00000223583.1	chr1	26454653	26455187
ENSG00000225891.2	chr1	26462756	26468014
ENSG00000198830.11	chr1	26472440	26476642
ENSG00000224129.1	chr1	26519354	26520250
ENSG00000117676.14	chr1	26529761	26575030
ENSG00000238705.1	chr1	26554542	26554593
ENSG00000243905.3	chr1	26593243	26593546
ENSG00000252802.1	chr1	26593940	26594041
ENSG00000252429.2	chr1	26602369	26602432
ENSG00000229247.2	chr1	26640377	26640614
ENSG00000238316.1	chr1	26642286	26642389
ENSG00000235069.2	chr1	26647447	26647681
ENSG00000260063.1	chr1	26692132	26694131
ENSG00000117713.20	chr1	26693236	26782104
ENSG00000060642.11	chr1	26787054	26800659
ENSG00000241188.3	chr1	26814822	26815112
ENSG00000287810.1	chr1	26817300	26817476
ENSG00000204160.12	chr1	26826688	26857604
ENSG00000175793.12	chr1	26863149	26864456
ENSG00000142751.15	chr1	26876132	26890283
ENSG00000226698.1	chr1	26876133	26878245
ENSG00000198746.13	chr1	26890488	26900467
ENSG00000090273.14	chr1	26900238	26946871
ENSG00000131910.5	chr1	26911489	26913975
ENSG00000175707.9	chr1	26949562	26960468
ENSG00000172746.6	chr1	26980165	26980975
ENSG00000224064.1	chr1	26983628	26984024
ENSG00000225294.1	chr1	26985897	26986340
ENSG00000253368.4	chr1	26993692	27000886
ENSG00000158246.8	chr1	27005020	27012850
ENSG00000090020.11	chr1	27098809	27166981
ENSG00000229985.2	chr1	27176751	27177277
ENSG00000214973.3	chr1	27200834	27201473
ENSG00000225159.1	chr1	27206930	27207796
ENSG00000225990.2	chr1	27211265	27211484
ENSG00000224311.1	chr1	27229106	27234352
ENSG00000142784.16	chr1	27234632	27308636
ENSG00000252098.1	chr1	27255464	27255567
ENSG00000243659.1	chr1	27311240	27311838
ENSG00000186501.14	chr1	27322145	27336400
ENSG00000206888.1	chr1	27325219	27325325
ENSG00000241547.1	chr1	27325329	27325796
ENSG00000142765.18	chr1	27342020	27353937
ENSG00000142733.17	chr1	27354067	27366961
ENSG00000142748.13	chr1	27369110	27374824
ENSG00000174950.11	chr1	27379176	27383333
ENSG00000231207.1	chr1	27389468	27390145
ENSG00000181773.7	chr1	27392622	27395814
ENSG00000158195.11	chr1	27404230	27490167
ENSG00000241169.1	chr1	27457198	27459582
ENSG00000237429.1	chr1	27525805	27530561
ENSG00000126705.15	chr1	27534035	27604431
ENSG00000000938.13	chr1	27612064	27635185
ENSG00000235912.1	chr1	27649419	27649610
ENSG00000233975.1	chr1	27660328	27662722
ENSG00000126709.15	chr1	27666064	27672198
ENSG00000225886.3	chr1	27669468	27703063
ENSG00000206767.1	chr1	27675603	27675709
ENSG00000226662.2	chr1	27686810	27687471
ENSG00000207095.1	chr1	27693731	27693835
ENSG00000287244.1	chr1	27724822	27725756
ENSG00000009780.16	chr1	27725961	27763116
ENSG00000231344.1	chr1	27739091	27739439
ENSG00000230833.1	chr1	27739954	27740629
ENSG00000117758.14	chr1	27773219	27824443
ENSG00000269971.1	chr1	27773858	27774041
ENSG00000270031.1	chr1	27819983	27820341
ENSG00000223062.1	chr1	27824538	27824643
ENSG00000286433.1	chr1	27827812	27831209
ENSG00000117751.18	chr1	27830782	27851676
ENSG00000252947.1	chr1	27834401	27834566
ENSG00000130775.16	chr1	27872543	27886685
ENSG00000117748.10	chr1	27891524	27914746
ENSG00000130768.15	chr1	27935000	27959157
ENSG00000227050.1	chr1	27938875	27960193
ENSG00000158156.9	chr1	27959588	27968093
ENSG00000158161.16	chr1	27970344	28088637
ENSG00000238231.2	chr1	27990158	27990524
ENSG00000240750.3	chr1	28031884	28032180
ENSG00000228589.3	chr1	28095742	28096422
ENSG00000228943.1	chr1	28109739	28110298
ENSG00000214812.3	chr1	28120449	28121321
ENSG00000253005.1	chr1	28142737	28142841
ENSG00000169403.12	chr1	28147166	28193936
ENSG00000126698.11	chr1	28199456	28233029
ENSG00000130770.18	chr1	28236109	28246906
ENSG00000270605.1	chr1	28239509	28241453
ENSG00000271398.1	chr1	28247144	28247568
ENSG00000130766.5	chr1	28259518	28282491
ENSG00000130772.14	chr1	28329002	28335965
ENSG00000204138.13	chr1	28369582	28500364
ENSG00000206779.1	chr1	28422555	28422655
ENSG00000229820.2	chr1	28453541	28453934
ENSG00000221216.1	chr1	28481362	28481480
ENSG00000180198.16	chr1	28505943	28539300
ENSG00000242125.3	chr1	28505980	28510892
ENSG00000274266.1	chr1	28507366	28507571
ENSG00000200087.1	chr1	28508559	28508762
ENSG00000231468.2	chr1	28526318	28527227
ENSG00000279443.1	chr1	28544460	28546542
ENSG00000180098.9	chr1	28553085	28578545
ENSG00000197989.14	chr1	28578538	28583132
ENSG00000221539.1	chr1	28578749	28578822
ENSG00000278274.1	chr1	28579764	28579893
ENSG00000273544.1	chr1	28580381	28580512
ENSG00000280498.1	chr1	28580920	28581054
ENSG00000274582.1	chr1	28580920	28581056
ENSG00000120656.12	chr1	28589323	28643085
ENSG00000188060.7	chr1	28592200	28595443
ENSG00000229388.1	chr1	28643228	28648581
ENSG00000270103.3	chr1	28648600	28648730
ENSG00000274978.1	chr1	28648600	28648733
ENSG00000162419.13	chr1	28668778	28719353
ENSG00000252777.1	chr1	28689665	28689794
ENSG00000198492.16	chr1	28736621	28769775
ENSG00000116329.11	chr1	28812142	28871267
ENSG00000233427.1	chr1	28870483	28877336
ENSG00000199756.1	chr1	28881726	28881835
ENSG00000159023.22	chr1	28887091	29120046
ENSG00000225616.2	chr1	28982278	28982608
ENSG00000206704.1	chr1	28985710	28985810
ENSG00000277958.1	chr1	29041199	29041480
ENSG00000253304.2	chr1	29119429	29123903
ENSG00000225750.1	chr1	29144494	29146994
ENSG00000116350.17	chr1	29147743	29181900
ENSG00000277916.1	chr1	29171285	29171453
ENSG00000116353.16	chr1	29192657	29230942
ENSG00000237934.1	chr1	29223933	29224816
ENSG00000060656.20	chr1	29236516	29326813
ENSG00000230523.1	chr1	29329620	29350114
ENSG00000225011.4	chr1	29488193	29496893
ENSG00000228176.1	chr1	29708851	29709547
ENSG00000284676.1	chr1	29755175	29790597
ENSG00000270927.1	chr1	29904865	29905357
ENSG00000233399.2	chr1	30013952	30037612
ENSG00000233372.1	chr1	30140263	30141607
ENSG00000231251.1	chr1	30226523	30226615
ENSG00000236335.1	chr1	30409560	30411638
ENSG00000231949.1	chr1	30415825	30421108
ENSG00000162510.6	chr1	30711277	30723585
ENSG00000186056.10	chr1	30718504	30726827
ENSG00000287510.1	chr1	30731693	30733427
ENSG00000162511.8	chr1	30732469	30757774
ENSG00000264773.1	chr1	30739156	30739232
ENSG00000229607.1	chr1	30810378	30815553
ENSG00000223382.5	chr1	30824217	30834864
ENSG00000222784.1	chr1	30843823	30844110
ENSG00000235143.1	chr1	30858158	30860254
ENSG00000162512.16	chr1	30869466	30908758
ENSG00000266210.2	chr1	30918469	30918735
ENSG00000134644.16	chr1	30931506	31065991
ENSG00000237329.2	chr1	31036734	31037240
ENSG00000232768.1	chr1	31050872	31051034
ENSG00000215900.4	chr1	31094987	31095558
ENSG00000225142.2	chr1	31108188	31108623
ENSG00000084628.10	chr1	31179745	31239887
ENSG00000060688.13	chr1	31259568	31296788
ENSG00000229447.2	chr1	31263245	31263681
ENSG00000121766.16	chr1	31296982	31364953
ENSG00000229044.1	chr1	31333067	31346799
ENSG00000121769.8	chr1	31365253	31376850
ENSG00000168528.12	chr1	31409565	31434680
ENSG00000215899.3	chr1	31487589	31488930
ENSG00000206981.1	chr1	31497577	31497683
ENSG00000260386.6	chr1	31500085	31509648
ENSG00000265961.1	chr1	31503631	31503744
ENSG00000284543.1	chr1	31506226	31583306
ENSG00000229167.2	chr1	31571585	31577898
ENSG00000142910.16	chr1	31576485	31587686
ENSG00000121764.11	chr1	31617686	31632518
ENSG00000162517.13	chr1	31629866	31644896
ENSG00000235790.7	chr1	31644049	31660162
ENSG00000264078.1	chr1	31644694	31649371
ENSG00000084636.18	chr1	31652263	31704319
ENSG00000121753.12	chr1	31727117	31764893
ENSG00000266580.1	chr1	31758660	31758735
ENSG00000254545.1	chr1	31789130	31791322
ENSG00000134668.12	chr1	31790422	31816051
ENSG00000203620.2	chr1	31842019	31855568
ENSG00000269967.1	chr1	31851913	31921841
ENSG00000184007.22	chr1	31906421	31944856
ENSG00000228634.1	chr1	31933020	31933975
ENSG00000284702.1	chr1	31972189	31987034
ENSG00000121774.18	chr1	32013868	32060850
ENSG00000203325.3	chr1	32052291	32073474
ENSG00000121775.18	chr1	32072031	32102866
ENSG00000266203.1	chr1	32086949	32087007
ENSG00000276493.1	chr1	32087523	32087813
ENSG00000025800.14	chr1	32108056	32176563
ENSG00000250135.1	chr1	32170733	32176568
ENSG00000084652.16	chr1	32179675	32198285
ENSG00000160050.15	chr1	32200595	32205387
ENSG00000224066.1	chr1	32204769	32206814
ENSG00000160051.12	chr1	32205671	32208682
ENSG00000222046.2	chr1	32209094	32216196
ENSG00000160055.20	chr1	32214472	32222359
ENSG00000084623.12	chr1	32221077	32245397
ENSG00000220785.7	chr1	32231658	32241620
ENSG00000183615.6	chr1	32247222	32248856
ENSG00000182866.17	chr1	32251239	32286165
ENSG00000277617.1	chr1	32269338	32269597
ENSG00000252450.1	chr1	32286452	32286561
ENSG00000116478.12	chr1	32292083	32333635
ENSG00000175130.7	chr1	32333839	32336233
ENSG00000233775.1	chr1	32349194	32350663
ENSG00000162526.7	chr1	32351521	32364312
ENSG00000225828.1	chr1	32361270	32364278
ENSG00000160058.19	chr1	32364633	32394731
ENSG00000224333.1	chr1	32402109	32403115
ENSG00000270850.1	chr1	32421979	32422319
ENSG00000229259.1	chr1	32423214	32426789
ENSG00000263529.2	chr1	32457835	32458135
ENSG00000254553.1	chr1	32465057	32600792
ENSG00000273274.2	chr1	32465072	32496686
ENSG00000160062.15	chr1	32539427	32605941
ENSG00000176261.15	chr1	32600172	32650903
ENSG00000200591.1	chr1	32639951	32640052
ENSG00000162521.19	chr1	32651142	32686211
ENSG00000162520.15	chr1	32679906	32703596
ENSG00000224409.1	chr1	32717734	32725237
ENSG00000162522.11	chr1	32741830	32774970
ENSG00000134684.11	chr1	32775237	32818153
ENSG00000116497.18	chr1	32816767	32858875
ENSG00000160097.20	chr1	32862268	32872482
ENSG00000121905.10	chr1	32885994	32898441
ENSG00000121900.19	chr1	32894594	32901438
ENSG00000287691.1	chr1	32925454	32951638
ENSG00000116514.17	chr1	32936445	32964809
ENSG00000278966.2	chr1	32973553	32974463
ENSG00000217644.5	chr1	32979947	32980472
ENSG00000239670.1	chr1	32986952	32988233
ENSG00000236065.2	chr1	32987075	33032469
ENSG00000004455.17	chr1	33007940	33080996
ENSG00000276645.1	chr1	33029232	33029576
ENSG00000142920.17	chr1	33081104	33123492
ENSG00000278997.1	chr1	33141871	33143230
ENSG00000116525.14	chr1	33145399	33182059
ENSG00000279179.1	chr1	33162851	33166298
ENSG00000284721.1	chr1	33194788	33200353
ENSG00000160094.15	chr1	33256492	33300719
ENSG00000270115.1	chr1	33261212	33261680
ENSG00000184389.9	chr1	33306766	33321098
ENSG00000225313.5	chr1	33307348	33349245
ENSG00000134686.18	chr1	33323623	33431052
ENSG00000284154.1	chr1	33332393	33332492
ENSG00000222112.1	chr1	33336566	33336864
ENSG00000233246.1	chr1	33350352	33363245
ENSG00000234512.1	chr1	33466249	33468954
ENSG00000121903.14	chr1	33472645	33496507
ENSG00000235907.2	chr1	33512008	33512743
ENSG00000121904.17	chr1	33513999	34165842
ENSG00000227000.2	chr1	33838523	33840140
ENSG00000176256.10	chr1	33860475	33864791
ENSG00000231163.6	chr1	33868953	33893726
ENSG00000201148.1	chr1	34112949	34113063
ENSG00000142698.15	chr1	34166883	34219131
ENSG00000270241.1	chr1	34276859	34277292
ENSG00000287703.1	chr1	34640157	34685732
ENSG00000207941.1	chr1	34669599	34669694
ENSG00000163866.9	chr1	34712737	34859755
ENSG00000189280.3	chr1	34755047	34758512
ENSG00000189433.7	chr1	34759740	34762327
ENSG00000255811.1	chr1	34761426	34788097
ENSG00000188910.8	chr1	34781214	34786369
ENSG00000187513.9	chr1	34792999	34795747
ENSG00000230163.1	chr1	34850694	34851555
ENSG00000116544.12	chr1	34865436	34929650
ENSG00000284773.1	chr1	34974356	34985313
ENSG00000241014.2	chr1	34975699	34978706
ENSG00000271741.1	chr1	34981533	35031741
ENSG00000243749.1	chr1	34981535	34985353
ENSG00000163867.17	chr1	34986165	35031945
ENSG00000197056.11	chr1	35032172	35115859
ENSG00000233940.1	chr1	35053468	35059271
ENSG00000228348.1	chr1	35122022	35122484
ENSG00000284640.1	chr1	35141515	35146435
ENSG00000116560.11	chr1	35176378	35193145
ENSG00000201868.1	chr1	35195969	35196062
ENSG00000146463.12	chr1	35268709	35422058
ENSG00000240374.3	chr1	35292196	35292498
ENSG00000201542.1	chr1	35310274	35310425
ENSG00000229994.1	chr1	35350722	35351607
ENSG00000227409.1	chr1	35358822	35366077
ENSG00000278702.1	chr1	35399997	35400319
ENSG00000142687.18	chr1	35433492	35557950
ENSG00000236274.1	chr1	35509742	35511438
ENSG00000020129.16	chr1	35557473	35567274
ENSG00000239636.1	chr1	35569813	35577729
ENSG00000116819.8	chr1	35573314	35595328
ENSG00000126067.12	chr1	35599541	35641526
ENSG00000142686.8	chr1	35713877	35718894
ENSG00000092853.14	chr1	35720218	35769978
ENSG00000232335.1	chr1	35739389	35743576
ENSG00000134698.11	chr1	35808016	35857890
ENSG00000092847.13	chr1	35869808	35930532
ENSG00000271164.1	chr1	35873270	35873752
ENSG00000286899.1	chr1	35908980	35910872
ENSG00000271914.1	chr1	35929720	35930115
ENSG00000126070.20	chr1	35930718	36072500
ENSG00000271554.1	chr1	35992109	36013630
ENSG00000232862.5	chr1	36080066	36084026
ENSG00000092850.12	chr1	36084094	36088275
ENSG00000116863.11	chr1	36088892	36093932
ENSG00000171812.13	chr1	36095239	36125222
ENSG00000054116.12	chr1	36136570	36156053
ENSG00000116871.15	chr1	36155579	36180849
ENSG00000264592.2	chr1	36191915	36192170
ENSG00000054118.15	chr1	36224432	36305357
ENSG00000231849.1	chr1	36241898	36242156
ENSG00000214193.11	chr1	36306368	36329340
ENSG00000142694.6	chr1	36322031	36324154
ENSG00000286379.1	chr1	36329630	36335406
ENSG00000196182.11	chr1	36339624	36385924
ENSG00000181817.6	chr1	36391238	36397908
ENSG00000222821.1	chr1	36402721	36402859
ENSG00000116885.18	chr1	36415827	36450451
ENSG00000201448.1	chr1	36418450	36418578
ENSG00000116898.12	chr1	36455718	36464384
ENSG00000119535.18	chr1	36466043	36483278
ENSG00000230214.1	chr1	36630335	36630857
ENSG00000284705.1	chr1	36703953	36710582
ENSG00000284720.1	chr1	36768122	36769725
ENSG00000234481.2	chr1	36769812	36775768
ENSG00000163873.10	chr1	36795527	37034515
ENSG00000284650.1	chr1	37133489	37136146
ENSG00000223944.2	chr1	37154761	37325100
ENSG00000264698.1	chr1	37161563	37161634
ENSG00000207328.1	chr1	37203610	37203716
ENSG00000252368.1	chr1	37264677	37264786
ENSG00000230451.2	chr1	37330852	37330996
ENSG00000233621.2	chr1	37350934	37474411
ENSG00000163874.11	chr1	37474580	37484377
ENSG00000283724.1	chr1	37480230	37480289
ENSG00000163875.16	chr1	37489993	37514766
ENSG00000263675.1	chr1	37500935	37500994
ENSG00000163877.11	chr1	37534449	37554293
ENSG00000232273.1	chr1	37544763	37545294
ENSG00000237749.4	chr1	37556247	37556499
ENSG00000163879.11	chr1	37556919	37566857
ENSG00000134697.13	chr1	37566816	37595937
ENSG00000284748.1	chr1	37596126	37607336
ENSG00000169218.14	chr1	37611350	37634892
ENSG00000116922.14	chr1	37681570	37692249
ENSG00000134690.11	chr1	37692481	37709719
ENSG00000183317.17	chr1	37713880	37765133
ENSG00000200421.1	chr1	37737955	37738054
ENSG00000214141.4	chr1	37776670	37779418
ENSG00000227416.2	chr1	37782457	37782885
ENSG00000185090.14	chr1	37793802	37801137
ENSG00000233728.1	chr1	37799720	37800879
ENSG00000196449.4	chr1	37802945	37808208
ENSG00000197982.14	chr1	37806979	37809454
ENSG00000188786.10	chr1	37809574	37859592
ENSG00000235673.1	chr1	37840986	37841676
ENSG00000230955.1	chr1	37860697	37861580
ENSG00000204084.13	chr1	37860697	37947057
ENSG00000252448.1	chr1	37884237	37884317
ENSG00000222282.1	chr1	37885023	37885117
ENSG00000277168.1	chr1	37953508	37953780
ENSG00000183431.12	chr1	37956975	37990075
ENSG00000212541.1	chr1	37991462	37991569
ENSG00000183386.10	chr1	37996770	38005606
ENSG00000183520.12	chr1	38009258	38024820
ENSG00000185668.8	chr1	38043829	38046793
ENSG00000224592.5	chr1	38047314	38119025
ENSG00000223589.2	chr1	38080572	38080911
ENSG00000265596.1	chr1	38089231	38089329
ENSG00000284623.1	chr1	38129464	38140593
ENSG00000286552.1	chr1	38149544	38162545
ENSG00000287987.1	chr1	38193619	38210340
ENSG00000237290.2	chr1	38209034	38214806
ENSG00000275350.1	chr1	38383838	38384422
ENSG00000200796.1	chr1	38396659	38396765
ENSG00000238063.3	chr1	38474825	38516520
ENSG00000215895.4	chr1	38708931	38710890
ENSG00000284632.1	chr1	38754216	38815979
ENSG00000116954.8	chr1	38838198	38859772
ENSG00000273637.1	chr1	38839333	38874494
ENSG00000228436.3	chr1	38859912	38965038
ENSG00000214114.9	chr1	38862493	38873368
ENSG00000274944.4	chr1	38864501	38881617
ENSG00000131233.10	chr1	38874069	38881587
ENSG00000158315.11	chr1	38885807	38941830
ENSG00000199963.1	chr1	38926870	38926977
ENSG00000207466.1	chr1	38950825	38950925
ENSG00000235549.1	chr1	38958275	38958925
ENSG00000174574.16	chr1	38991276	39006059
ENSG00000168653.11	chr1	39026318	39034636
ENSG00000127603.30	chr1	39081316	39487177
ENSG00000206654.1	chr1	39120940	39121043
ENSG00000222378.1	chr1	39154164	39154296
ENSG00000287422.1	chr1	39226670	39238620
ENSG00000226438.1	chr1	39249838	39257649
ENSG00000217897.2	chr1	39304294	39304898
ENSG00000183682.8	chr1	39491636	39529869
ENSG00000237624.1	chr1	39514956	39516490
ENSG00000243970.3	chr1	39522280	39559671
ENSG00000090621.15	chr1	39560709	39576790
ENSG00000228060.3	chr1	39565052	39573860
ENSG00000201457.1	chr1	39567374	39567508
ENSG00000163909.8	chr1	39623435	39639643
ENSG00000225903.1	chr1	39633416	39633903
ENSG00000116981.3	chr1	39659121	39672038
ENSG00000116983.13	chr1	39678648	39691485
ENSG00000084072.17	chr1	39692182	39763914
ENSG00000225333.6	chr1	39718028	39718595
ENSG00000252413.1	chr1	39723566	39723627
ENSG00000116985.12	chr1	39757182	39788865
ENSG00000198754.5	chr1	39769523	39771348
ENSG00000285905.1	chr1	39779969	39781418
ENSG00000261798.1	chr1	39788976	39790171
ENSG00000229213.1	chr1	39795843	39795996
ENSG00000284719.1	chr1	39799422	39809450
ENSG00000284678.1	chr1	39801414	39817460
ENSG00000043514.17	chr1	39838110	39883511
ENSG00000202222.1	chr1	39881566	39881678
ENSG00000116990.11	chr1	39895426	39902256
ENSG00000236546.1	chr1	39897745	39899098
ENSG00000207356.1	chr1	39944890	39944998
ENSG00000168389.18	chr1	39955112	39969968
ENSG00000228477.1	chr1	39962680	39963404
ENSG00000131236.18	chr1	40040233	40072649
ENSG00000131238.18	chr1	40072710	40097260
ENSG00000226745.2	chr1	40132764	40133448
ENSG00000117000.9	chr1	40161387	40240921
ENSG00000207508.1	chr1	40177843	40177949
ENSG00000188800.6	chr1	40245947	40251684
ENSG00000259943.1	chr1	40256427	40257967
ENSG00000084073.10	chr1	40258041	40294180
ENSG00000231296.1	chr1	40262672	40262984
ENSG00000049089.15	chr1	40300489	40317813
ENSG00000227311.3	chr1	40333078	40333557
ENSG00000084070.12	chr1	40344850	40423326
ENSG00000213172.3	chr1	40364766	40365183
ENSG00000284677.1	chr1	40436199	40450039
ENSG00000187801.15	chr1	40450102	40463718
ENSG00000260920.2	chr1	40464319	40466767
ENSG00000279667.1	chr1	40473055	40474059
ENSG00000187815.10	chr1	40477290	40496343
ENSG00000238287.1	chr1	40493157	40508661
ENSG00000164002.11	chr1	40508741	40516556
ENSG00000227278.1	chr1	40514461	40515057
ENSG00000238186.1	chr1	40515754	40517174
ENSG00000117010.17	chr1	40531573	40548167
ENSG00000286838.1	chr1	40559666	40584335
ENSG00000236505.1	chr1	40563534	40563659
ENSG00000233910.1	chr1	40593633	40594353
ENSG00000117016.10	chr1	40620680	40665682
ENSG00000287743.1	chr1	40659848	40667480
ENSG00000237899.1	chr1	40669089	40687588
ENSG00000272145.1	chr1	40690380	40692066
ENSG00000066136.20	chr1	40691648	40771603
ENSG00000198974.3	chr1	40754355	40754446
ENSG00000207962.1	chr1	40757284	40757372
ENSG00000117013.17	chr1	40783787	40840452
ENSG00000264582.2	chr1	40804846	40805141
ENSG00000179862.7	chr1	40861054	40862363
ENSG00000229528.1	chr1	40863914	40876670
ENSG00000228940.1	chr1	40938104	40939763
ENSG00000286668.1	chr1	40939294	40945524
ENSG00000233118.2	chr1	40942251	40942515
ENSG00000171793.16	chr1	40979688	41012565
ENSG00000281207.1	chr1	41014590	41043890
ENSG00000171790.15	chr1	41015597	41023237
ENSG00000010803.16	chr1	41027200	41242154
ENSG00000215893.3	chr1	41098638	41099136
ENSG00000287400.1	chr1	41241772	41338644
ENSG00000235358.2	chr1	41242373	41284861
ENSG00000213987.4	chr1	41264550	41264862
ENSG00000286640.1	chr1	41302932	41306148
ENSG00000204060.7	chr1	41361922	41383590
ENSG00000229901.1	chr1	41375004	41375669
ENSG00000252563.1	chr1	41466937	41467028
ENSG00000127129.10	chr1	41478775	41484683
ENSG00000127124.16	chr1	41506365	42035925
ENSG00000230881.1	chr1	41535443	41535868
ENSG00000230638.4	chr1	41542069	41544310
ENSG00000284895.1	chr1	41585306	41628816
ENSG00000287587.1	chr1	42036143	42051784
ENSG00000227538.1	chr1	42040597	42041729
ENSG00000228776.2	chr1	42140635	42141391
ENSG00000044012.4	chr1	42153410	42155820
ENSG00000197273.4	chr1	42162690	42164745
ENSG00000198815.9	chr1	42176539	42335877
ENSG00000227527.2	chr1	42335386	42338376
ENSG00000177181.15	chr1	42380792	42424232
ENSG00000235002.1	chr1	42412398	42412794
ENSG00000066185.13	chr1	42430329	42456253
ENSG00000127125.9	chr1	42456117	42473385
ENSG00000186409.18	chr1	42463221	42657190
ENSG00000230116.1	chr1	42491739	42492493
ENSG00000236876.3	chr1	42500205	42500339
ENSG00000200254.1	chr1	42569033	42569139
ENSG00000236180.2	chr1	42570970	42571390
ENSG00000171960.12	chr1	42658335	42676758
ENSG00000285728.2	chr1	42658687	42682160
ENSG00000234917.2	chr1	42678735	42681659
ENSG00000065978.19	chr1	42682418	42703805
ENSG00000164007.11	chr1	42733093	42740254
ENSG00000117385.16	chr1	42746335	42767084
ENSG00000164008.16	chr1	42767249	42779491
ENSG00000283580.3	chr1	42767292	42794493
ENSG00000228452.1	chr1	42775813	42776790
ENSG00000274386.5	chr1	42785007	42816619
ENSG00000177868.12	chr1	42807052	42817397
ENSG00000164010.15	chr1	42817122	42844991
ENSG00000228192.8	chr1	42832522	42846422
ENSG00000164011.18	chr1	42846573	42852477
ENSG00000233708.1	chr1	42886597	42888767
ENSG00000237090.1	chr1	42891094	42892430
ENSG00000225099.1	chr1	42903232	42903912
ENSG00000117394.24	chr1	42925353	42958893
ENSG00000284138.1	chr1	42952202	42952641
ENSG00000227533.6	chr1	42959049	42996814
ENSG00000283973.2	chr1	42959065	42961864
ENSG00000207256.1	chr1	42991438	42991544
ENSG00000283136.1	chr1	43023549	43023637
ENSG00000277513.1	chr1	43104086	43104497
ENSG00000186973.11	chr1	43145153	43156396
ENSG00000117395.13	chr1	43164175	43270936
ENSG00000284410.1	chr1	43171652	43171712
ENSG00000243710.8	chr1	43172330	43254358
ENSG00000199240.1	chr1	43196417	43196536
ENSG00000179178.11	chr1	43269983	43274002
ENSG00000253313.6	chr1	43281877	43285617
ENSG00000066056.14	chr1	43300982	43323108
ENSG00000117400.18	chr1	43337818	43354466
ENSG00000287113.1	chr1	43348288	43348844
ENSG00000234694.1	chr1	43354684	43358658
ENSG00000117399.14	chr1	43358981	43363203
ENSG00000066322.15	chr1	43363398	43368074
ENSG00000283836.1	chr1	43364648	43364715
ENSG00000159479.17	chr1	43383917	43389808
ENSG00000229431.1	chr1	43385113	43389155
ENSG00000198198.17	chr1	43389882	43454247
ENSG00000229372.1	chr1	43447776	43448644
ENSG00000274975.1	chr1	43448539	43448611
ENSG00000178922.17	chr1	43451003	43453989
ENSG00000229348.1	chr1	43453927	43456995
ENSG00000142949.17	chr1	43525187	43623666
ENSG00000066135.13	chr1	43650149	43705518
ENSG00000284989.1	chr1	43650149	43931014
ENSG00000236200.6	chr1	43685123	43708138
ENSG00000126091.21	chr1	43705824	43931165
ENSG00000229444.1	chr1	43709392	43727343
ENSG00000283414.1	chr1	43716467	43716556
ENSG00000233674.2	chr1	43743471	43743741
ENSG00000283477.1	chr1	43838622	43838683
ENSG00000224751.2	chr1	43850300	43851611
ENSG00000117407.17	chr1	43933320	43937240
ENSG00000237950.3	chr1	43937918	43940781
ENSG00000288573.1	chr1	43944370	43946551
ENSG00000117408.11	chr1	43946950	43968022
ENSG00000285649.1	chr1	43968351	43974821
ENSG00000132768.14	chr1	43970000	43973369
ENSG00000117410.14	chr1	43974487	43978295
ENSG00000117411.17	chr1	43978943	43991170
ENSG00000159214.13	chr1	43991359	43996528
ENSG00000196517.13	chr1	43991500	44031467
ENSG00000230615.7	chr1	44030437	44115913
ENSG00000227163.2	chr1	44087958	44088477
ENSG00000271647.1	chr1	44103306	44104703
ENSG00000239560.3	chr1	44117098	44117397
ENSG00000171872.5	chr1	44118821	44135140
ENSG00000233514.1	chr1	44122153	44122512
ENSG00000283039.1	chr1	44137821	44141631
ENSG00000226804.4	chr1	44150594	44151753
ENSG00000200171.1	chr1	44153385	44153480
ENSG00000238037.1	chr1	44155028	44155301
ENSG00000227994.1	chr1	44172506	44172719
ENSG00000271329.1	chr1	44187943	44189049
ENSG00000178028.14	chr1	44213455	44220681
ENSG00000117419.16	chr1	44221070	44355260
ENSG00000233602.1	chr1	44243408	44244273
ENSG00000199385.1	chr1	44390722	44390823
ENSG00000187147.18	chr1	44405194	44651724
ENSG00000263381.1	chr1	44545493	44545552
ENSG00000126106.14	chr1	44635238	44674481
ENSG00000198520.12	chr1	44674692	44725591
ENSG00000199377.1	chr1	44721786	44721902
ENSG00000200169.1	chr1	44731055	44731170
ENSG00000142945.13	chr1	44739818	44767767
ENSG00000225721.5	chr1	44759037	44775810
ENSG00000142937.12	chr1	44775251	44778779
ENSG00000264294.1	chr1	44775864	44775943
ENSG00000200913.1	chr1	44776490	44776593
ENSG00000202031.1	chr1	44777843	44777912
ENSG00000207421.1	chr1	44778390	44778456
ENSG00000281859.1	chr1	44778390	44778458
ENSG00000234093.3	chr1	44780331	44780715
ENSG00000142959.5	chr1	44783585	44788170
ENSG00000173846.13	chr1	44800377	44805990
ENSG00000188396.4	chr1	44805893	44807351
ENSG00000222009.8	chr1	44808482	44815585
ENSG00000117425.14	chr1	44819844	44843253
ENSG00000202444.1	chr1	44819883	44819997
ENSG00000226499.1	chr1	44843921	44844082
ENSG00000070785.17	chr1	44850522	44986722
ENSG00000253039.1	chr1	44932323	44932431
ENSG00000229815.1	chr1	44958557	44959395
ENSG00000232369.1	chr1	44988234	44988725
ENSG00000268949.1	chr1	44988705	44991834
ENSG00000126107.15	chr1	45002540	45011324
ENSG00000126088.14	chr1	45010950	45015575
ENSG00000162415.7	chr1	45016399	45306209
ENSG00000234315.1	chr1	45069977	45070429
ENSG00000281912.1	chr1	45303910	45305619
ENSG00000186603.6	chr1	45326895	45328679
ENSG00000132781.19	chr1	45329163	45340893
ENSG00000288208.1	chr1	45329262	45491155
ENSG00000132773.12	chr1	45340052	45343973
ENSG00000070759.17	chr1	45343883	45491163
ENSG00000236872.1	chr1	45415020	45415344
ENSG00000280670.3	chr1	45493866	45500079
ENSG00000132763.15	chr1	45500300	45513382
ENSG00000117450.15	chr1	45510914	45542732
ENSG00000234379.1	chr1	45530927	45532139
ENSG00000117448.14	chr1	45550543	45570049
ENSG00000281133.1	chr1	45580892	45580996
ENSG00000280836.1	chr1	45581219	45581321
ENSG00000132780.17	chr1	45583846	45618904
ENSG00000281112.1	chr1	45592722	45592814
ENSG00000281825.1	chr1	45605657	45605730
ENSG00000159588.15	chr1	45620044	45624057
ENSG00000159592.11	chr1	45627304	45688113
ENSG00000225447.1	chr1	45645816	45646197
ENSG00000234329.1	chr1	45651039	45651826
ENSG00000159596.7	chr1	45688181	45694436
ENSG00000197429.11	chr1	45694324	45750653
ENSG00000230896.1	chr1	45694684	45697075
ENSG00000236111.5	chr1	45781277	45781957
ENSG00000086015.22	chr1	45786987	46036122
ENSG00000232467.2	chr1	45846994	45847594
ENSG00000117461.15	chr1	46040140	46133036
ENSG00000278139.1	chr1	46043661	46176488
ENSG00000226957.1	chr1	46046818	46048368
ENSG00000233114.2	chr1	46104950	46105175
ENSG00000227857.2	chr1	46134531	46139081
ENSG00000117472.10	chr1	46175073	46185962
ENSG00000250719.2	chr1	46175486	46176488
ENSG00000085998.14	chr1	46188682	46220305
ENSG00000171357.6	chr1	46203334	46221256
ENSG00000085999.13	chr1	46246461	46278480
ENSG00000132128.16	chr1	46261196	46303608
ENSG00000173660.12	chr1	46303698	46316776
ENSG00000117481.10	chr1	46340177	46365152
ENSG00000225779.1	chr1	46370586	46370955
ENSG00000117480.16	chr1	46394317	46413848
ENSG00000232022.7	chr1	46432129	46482493
ENSG00000224863.3	chr1	46446600	46451317
ENSG00000197587.11	chr1	46489836	46516216
ENSG00000282881.2	chr1	46532166	46543969
ENSG00000269956.2	chr1	46538611	46570255
ENSG00000162456.10	chr1	46545641	46551647
ENSG00000079277.22	chr1	46557407	46616843
ENSG00000142961.15	chr1	46607715	46616884
ENSG00000123472.12	chr1	46632737	46673867
ENSG00000233647.2	chr1	46665910	46666375
ENSG00000186118.9	chr1	46668855	46673594
ENSG00000228237.5	chr1	46674036	46692098
ENSG00000159658.14	chr1	46674659	46719146
ENSG00000236476.2	chr1	46742329	46743133
ENSG00000142973.14	chr1	46757838	46819413
ENSG00000154198.14	chr1	46843095	46900437
ENSG00000238145.2	chr1	46891639	46892830
ENSG00000187048.13	chr1	46929177	46941484
ENSG00000259832.1	chr1	46967679	46967874
ENSG00000261196.1	chr1	46994382	46994502
ENSG00000261593.1	chr1	47000898	47001087
ENSG00000261290.1	chr1	47002995	47003148
ENSG00000186377.8	chr1	47023669	47050751
ENSG00000186160.5	chr1	47067231	47118318
ENSG00000225154.2	chr1	47074778	47075979
ENSG00000225506.2	chr1	47096653	47179271
ENSG00000162365.12	chr1	47137435	47149735
ENSG00000225514.1	chr1	47164510	47165920
ENSG00000224805.2	chr1	47179250	47180339
ENSG00000162366.8	chr1	47183582	47191044
ENSG00000162367.11	chr1	47216290	47232220
ENSG00000226252.1	chr1	47225797	47230750
ENSG00000123473.16	chr1	47250139	47314147
ENSG00000162368.13	chr1	47333797	47378839
ENSG00000225762.1	chr1	47380928	47408477
ENSG00000186790.6	chr1	47416285	47418052
ENSG00000237424.1	chr1	47432133	47434641
ENSG00000186564.6	chr1	47438044	47440691
ENSG00000271355.1	chr1	47483698	47484162
ENSG00000229554.2	chr1	47497894	47498341
ENSG00000227883.1	chr1	47550196	47550753
ENSG00000227947.2	chr1	47688463	47704029
ENSG00000269113.4	chr1	47760528	47997385
ENSG00000223814.1	chr1	47761132	47765547
ENSG00000225028.1	chr1	47818066	47820237
ENSG00000226133.6	chr1	48050659	48091736
ENSG00000231413.1	chr1	48078787	48082196
ENSG00000237180.1	chr1	48089368	48089634
ENSG00000242267.6	chr1	48096092	48182428
ENSG00000279096.2	chr1	48102068	48104736
ENSG00000223720.2	chr1	48172972	48206857
ENSG00000117834.13	chr1	48222685	48248644
ENSG00000272491.1	chr1	48227888	48229561
ENSG00000279214.1	chr1	48262230	48263179
ENSG00000132122.12	chr1	48295373	48472208
ENSG00000224986.2	chr1	48325080	48326123
ENSG00000206700.1	chr1	48344209	48344315
ENSG00000235105.1	chr1	48435967	48437223
ENSG00000223175.1	chr1	48447936	48448042
ENSG00000232514.1	chr1	48497263	48497736
ENSG00000186094.17	chr1	48532854	50023954
ENSG00000287661.1	chr1	48552991	48558106
ENSG00000162373.13	chr1	48727519	48776969
ENSG00000286597.1	chr1	48926021	48936734
ENSG00000229846.2	chr1	49025595	49187585
ENSG00000230114.1	chr1	49257411	49269285
ENSG00000225623.1	chr1	49374201	49472085
ENSG00000237478.2	chr1	49691262	49691523
ENSG00000215887.5	chr1	49841821	49846400
ENSG00000279324.1	chr1	49994318	49996218
ENSG00000233595.2	chr1	50017092	50017503
ENSG00000162374.18	chr1	50024029	50203772
ENSG00000230828.1	chr1	50114937	50115282
ENSG00000237337.1	chr1	50174306	50175868
ENSG00000233407.1	chr1	50206084	50223127
ENSG00000284696.2	chr1	50229662	50321192
ENSG00000284645.1	chr1	50252569	50258994
ENSG00000234080.3	chr1	50326131	50327007
ENSG00000229316.1	chr1	50398825	50399773
ENSG00000225671.2	chr1	50405430	50406024
ENSG00000142700.12	chr1	50417550	50423443
ENSG00000284700.1	chr1	50423609	50425316
ENSG00000185104.20	chr1	50437028	50960267
ENSG00000225767.1	chr1	50461469	50471150
ENSG00000207194.1	chr1	50582404	50582511
ENSG00000230585.2	chr1	50780340	50781150
ENSG00000237130.1	chr1	50846468	50846837
ENSG00000123080.12	chr1	50960745	50974634
ENSG00000265538.1	chr1	51059837	51059905
ENSG00000275816.1	chr1	51060018	51060103
ENSG00000204006.10	chr1	51102221	51148086
ENSG00000200262.1	chr1	51107222	51107331
ENSG00000213478.2	chr1	51157788	51158471
ENSG00000203356.2	chr1	51195095	51235096
ENSG00000123091.5	chr1	51236273	51273447
ENSG00000233406.5	chr1	51250603	51251472
ENSG00000236434.2	chr1	51264916	51266074
ENSG00000085831.15	chr1	51287258	51345116
ENSG00000261664.5	chr1	51329654	51335324
ENSG00000085832.17	chr1	51354263	51519266
ENSG00000232027.2	chr1	51372270	51373224
ENSG00000206595.1	chr1	51382308	51382414
ENSG00000238140.1	chr1	51461721	51463416
ENSG00000227070.1	chr1	51518309	51561629
ENSG00000252032.1	chr1	51538625	51538729
ENSG00000227742.2	chr1	51561866	51594897
ENSG00000117859.19	chr1	51577179	51798427
ENSG00000236973.2	chr1	51707138	51708137
ENSG00000232846.1	chr1	51709062	51709940
ENSG00000212624.1	chr1	51724775	51724896
ENSG00000078618.22	chr1	51789191	51878937
ENSG00000266993.3	chr1	51793934	51799154
ENSG00000272175.1	chr1	51801028	51801307
ENSG00000283899.1	chr1	51836344	51836402
ENSG00000230604.2	chr1	51859778	51860135
ENSG00000169213.7	chr1	51907956	51990700
ENSG00000200839.1	chr1	51973410	51973535
ENSG00000229032.1	chr1	51980473	51980814
ENSG00000264613.2	chr1	51995740	51996039
ENSG00000117862.13	chr1	52020131	52055191
ENSG00000285839.1	chr1	52020153	52033350
ENSG00000198841.4	chr1	52032103	52033810
ENSG00000223390.1	chr1	52033391	52044279
ENSG00000228369.2	chr1	52050918	52052683
ENSG00000134717.18	chr1	52056199	52090716
ENSG00000157077.15	chr1	52142094	52348671
ENSG00000241745.3	chr1	52150104	52150419
ENSG00000228407.2	chr1	52160261	52160600
ENSG00000223429.1	chr1	52162186	52163026
ENSG00000224255.2	chr1	52179848	52180553
ENSG00000236004.2	chr1	52189916	52190309
ENSG00000237663.2	chr1	52252062	52252773
ENSG00000213735.2	chr1	52253621	52254176
ENSG00000154222.15	chr1	52345723	52366205
ENSG00000272100.1	chr1	52353487	52353877
ENSG00000287078.1	chr1	52365443	52367865
ENSG00000224680.4	chr1	52368677	52369244
ENSG00000085840.13	chr1	52372829	52404423
ENSG00000134748.13	chr1	52404602	52420836
ENSG00000134744.14	chr1	52408282	52553487
ENSG00000272371.1	chr1	52554818	52555273
ENSG00000236290.1	chr1	52573114	52573816
ENSG00000116157.6	chr1	52602371	52609051
ENSG00000182183.15	chr1	52633168	52669683
ENSG00000162377.6	chr1	52684449	52698347
ENSG00000233664.1	chr1	52709122	52709442
ENSG00000239640.3	chr1	52714399	52714695
ENSG00000162378.13	chr1	52726453	52827336
ENSG00000252018.1	chr1	52754322	52754462
ENSG00000228929.1	chr1	52772194	52772648
ENSG00000206627.1	chr1	52805108	52805212
ENSG00000203995.10	chr1	52842511	52894998
ENSG00000242391.2	chr1	52881216	52881730
ENSG00000121310.17	chr1	52895910	52927212
ENSG00000230953.2	chr1	52920422	52920596
ENSG00000231866.2	chr1	52925249	52925423
ENSG00000116171.19	chr1	52927276	53051698
ENSG00000264834.1	chr1	52928674	52928772
ENSG00000266188.1	chr1	52934930	52935017
ENSG00000265815.1	chr1	52940314	52940413
ENSG00000237279.2	chr1	52943536	52943930
ENSG00000236360.2	chr1	52993201	52993702
ENSG00000226147.1	chr1	52994726	52996026
ENSG00000174348.14	chr1	53062052	53085501
ENSG00000232993.1	chr1	53069938	53085502
ENSG00000227644.2	chr1	53073110	53073389
ENSG00000162383.13	chr1	53087179	53142638
ENSG00000235563.1	chr1	53114576	53118609
ENSG00000277397.1	chr1	53180921	53186900
ENSG00000157184.7	chr1	53196792	53214197
ENSG00000236723.2	chr1	53209783	53213775
ENSG00000162384.14	chr1	53214099	53220634
ENSG00000259818.1	chr1	53220663	53224253
ENSG00000162385.11	chr1	53226900	53238518
ENSG00000226754.2	chr1	53238550	53246482
ENSG00000157193.18	chr1	53242364	53328469
ENSG00000234578.1	chr1	53267935	53268601
ENSG00000228838.1	chr1	53288024	53289706
ENSG00000232762.1	chr1	53304536	53307462
ENSG00000225675.2	chr1	53328233	53336509
ENSG00000285954.1	chr1	53344031	53365473
ENSG00000226938.1	chr1	53348488	53349233
ENSG00000230138.2	chr1	53366656	53368245
ENSG00000236253.7	chr1	53413149	53440020
ENSG00000288527.1	chr1	53441268	53441346
ENSG00000143006.7	chr1	53459399	53467488
ENSG00000174332.5	chr1	53506237	53738106
ENSG00000239007.1	chr1	53688749	53688812
ENSG00000058804.12	chr1	53765478	53838463
ENSG00000201003.1	chr1	53771018	53771153
ENSG00000229687.2	chr1	53841547	53841832
ENSG00000058799.15	chr1	53851719	53889798
ENSG00000211452.11	chr1	53891239	53911086
ENSG00000081870.12	chr1	53916574	53945699
ENSG00000116212.15	chr1	53946085	53968168
ENSG00000219102.3	chr1	53974969	53976031
ENSG00000203985.11	chr1	54007298	54018186
ENSG00000116209.12	chr1	54026681	54053504
ENSG00000280378.1	chr1	54033126	54034880
ENSG00000116205.14	chr1	54053584	54112519
ENSG00000283749.1	chr1	54054079	54054154
ENSG00000225183.1	chr1	54089856	54090093
ENSG00000279049.1	chr1	54099968	54100224
ENSG00000256407.2	chr1	54132686	54200073
ENSG00000157211.11	chr1	54132968	54153770
ENSG00000280425.2	chr1	54137746	54142980
ENSG00000215883.10	chr1	54169651	54200036
ENSG00000116221.15	chr1	54184041	54225464
ENSG00000157216.15	chr1	54225432	54413479
ENSG00000198711.5	chr1	54236440	54239063
ENSG00000225632.1	chr1	54285405	54287371
ENSG00000232245.1	chr1	54416256	54420860
ENSG00000287582.1	chr1	54514417	54517383
ENSG00000235741.1	chr1	54516412	54517259
ENSG00000237173.1	chr1	54524824	54524931
ENSG00000227453.1	chr1	54536796	54537758
ENSG00000162390.18	chr1	54542257	54639192
ENSG00000162391.12	chr1	54609181	54623556
ENSG00000230728.1	chr1	54621477	54628438
ENSG00000184313.20	chr1	54641754	54710266
ENSG00000271723.5	chr1	54641786	54742308
ENSG00000243725.7	chr1	54715861	54742657
ENSG00000162396.6	chr1	54756898	54764523
ENSG00000006555.11	chr1	54779712	54801323
ENSG00000237453.1	chr1	54792885	54794905
ENSG00000162398.11	chr1	54806063	54842252
ENSG00000116133.13	chr1	54849627	54887195
ENSG00000287724.1	chr1	54874672	54883664
ENSG00000242396.1	chr1	54886875	54888001
ENSG00000233203.6	chr1	54887563	54888850
ENSG00000284601.1	chr1	54974900	54980464
ENSG00000143001.5	chr1	54980628	54992288
ENSG00000233271.1	chr1	54980950	54992274
ENSG00000162399.9	chr1	54998933	55017172
ENSG00000169174.11	chr1	55039447	55064852
ENSG00000162402.14	chr1	55066359	55215364
ENSG00000231090.2	chr1	55217645	55324691
ENSG00000231095.1	chr1	55222379	55223372
ENSG00000265822.1	chr1	55225641	55225723
ENSG00000234810.4	chr1	55329288	56070513
ENSG00000231900.3	chr1	55367466	55368774
ENSG00000232198.2	chr1	55372710	55373316
ENSG00000199831.1	chr1	55376526	55376852
ENSG00000252162.1	chr1	55398514	55398620
ENSG00000272051.1	chr1	55484871	55484972
ENSG00000233079.3	chr1	55868254	55950119
ENSG00000230250.3	chr1	55915603	55944980
ENSG00000227104.3	chr1	55938714	55939280
ENSG00000235612.1	chr1	56145721	56155224
ENSG00000260971.4	chr1	56154545	56477687
ENSG00000284686.1	chr1	56173433	56524495
ENSG00000229871.1	chr1	56207567	56208456
ENSG00000223956.3	chr1	56414935	56417137
ENSG00000162407.9	chr1	56494761	56645301
ENSG00000236776.1	chr1	56538452	56538911
ENSG00000224980.1	chr1	56585612	56586242
ENSG00000225475.1	chr1	56619409	56619549
ENSG00000162409.11	chr1	56645314	56715335
ENSG00000187889.13	chr1	56718789	56819696
ENSG00000229913.1	chr1	56823679	56826920
ENSG00000157131.11	chr1	56854797	56918223
ENSG00000021852.13	chr1	56929207	56966140
ENSG00000236341.1	chr1	56963886	56996757
ENSG00000173406.16	chr1	56994778	58546734
ENSG00000227935.1	chr1	57386576	57387450
ENSG00000236888.1	chr1	57605847	57606206
ENSG00000226759.8	chr1	57860532	57880905
ENSG00000229887.4	chr1	58047889	58049335
ENSG00000223416.3	chr1	58056133	58056480
ENSG00000235038.1	chr1	58060139	58080274
ENSG00000230546.1	chr1	58084419	58084559
ENSG00000233216.1	chr1	58228682	58229003
ENSG00000162600.12	chr1	58415384	58546802
ENSG00000286918.1	chr1	58546168	58563897
ENSG00000270209.1	chr1	58552913	58553333
ENSG00000264128.2	chr1	58565631	58565932
ENSG00000184292.7	chr1	58575433	58577252
ENSG00000185839.3	chr1	58630841	58631530
ENSG00000162601.11	chr1	58643440	58700077
ENSG00000283445.1	chr1	58715609	58771295
ENSG00000177606.8	chr1	58776845	58784048
ENSG00000234807.7	chr1	58785128	58901109
ENSG00000272226.1	chr1	58812808	58813342
ENSG00000231740.1	chr1	58838448	58851254
ENSG00000232453.7	chr1	58882868	58931897
ENSG00000237352.4	chr1	58933643	59240555
ENSG00000228121.1	chr1	58999676	59000494
ENSG00000241042.1	chr1	59054397	59056049
ENSG00000235215.2	chr1	59055999	59078116
ENSG00000224609.8	chr1	59131932	59296491
ENSG00000270457.1	chr1	59289303	59289640
ENSG00000172456.18	chr1	59296638	59810647
ENSG00000266150.1	chr1	59733227	59733296
ENSG00000226883.1	chr1	59754747	59789182
ENSG00000134709.12	chr1	59814786	59876322
ENSG00000134716.11	chr1	59893308	59926773
ENSG00000265535.2	chr1	59974757	59975054
ENSG00000162598.13	chr1	59987269	60073770
ENSG00000229332.2	chr1	60097415	60097976
ENSG00000238242.2	chr1	60114875	60149784
ENSG00000226476.6	chr1	60515716	60640507
ENSG00000231252.3	chr1	60659631	60868009
ENSG00000162599.17	chr1	60865259	61462788
ENSG00000237928.6	chr1	60912675	61056885
ENSG00000237853.6	chr1	61248945	61253510
ENSG00000284808.1	chr1	61481087	61533271
ENSG00000287224.1	chr1	61588049	61589904
ENSG00000223920.2	chr1	61654194	61654908
ENSG00000162604.12	chr1	61681046	61725423
ENSG00000271200.1	chr1	61741998	61742424
ENSG00000132849.21	chr1	61742477	62178675
ENSG00000200575.1	chr1	61816419	61816522
ENSG00000212360.1	chr1	61852499	61852602
ENSG00000236646.1	chr1	62038842	62039111
ENSG00000242860.3	chr1	62072448	62072741
ENSG00000263908.1	chr1	62078786	62078859
ENSG00000283690.1	chr1	62078789	62078856
ENSG00000234204.1	chr1	62189131	62189953
ENSG00000234088.1	chr1	62190522	62190926
ENSG00000240563.2	chr1	62194849	62212328
ENSG00000237227.1	chr1	62208136	62208442
ENSG00000200174.1	chr1	62211557	62211666
ENSG00000132854.19	chr1	62236165	62319434
ENSG00000201153.1	chr1	62298149	62298256
ENSG00000162607.13	chr1	62436297	62451804
ENSG00000116641.18	chr1	62454298	62688386
ENSG00000270549.1	chr1	62530636	62530873
ENSG00000132855.5	chr1	62597520	62606313
ENSG00000278967.1	chr1	62607766	62609584
ENSG00000213703.2	chr1	62641122	62641667
ENSG00000235545.1	chr1	62688482	62710694
ENSG00000125703.15	chr1	62784132	62865516
ENSG00000234318.1	chr1	62896009	62901639
ENSG00000237163.1	chr1	62905180	62905482
ENSG00000229537.7	chr1	62975751	63022504
ENSG00000286455.1	chr1	63011197	63018614
ENSG00000227485.1	chr1	63024207	63025658
ENSG00000229225.1	chr1	63078081	63079031
ENSG00000203605.3	chr1	63139250	63163153
ENSG00000224209.8	chr1	63159083	63317274
ENSG00000252259.1	chr1	63186336	63186450
ENSG00000228734.2	chr1	63249920	63251771
ENSG00000223683.1	chr1	63262113	63262707
ENSG00000230798.5	chr1	63320884	63324441
ENSG00000187140.6	chr1	63322567	63325128
ENSG00000275836.1	chr1	63326925	63326984
ENSG00000252784.1	chr1	63338263	63338372
ENSG00000236674.1	chr1	63359823	63361179
ENSG00000088035.18	chr1	63367575	63438553
ENSG00000142856.17	chr1	63440770	63593721
ENSG00000286429.1	chr1	63487957	63508204
ENSG00000203965.13	chr1	63523372	63572693
ENSG00000264271.2	chr1	63529613	63529898
ENSG00000251720.1	chr1	63536711	63536770
ENSG00000116652.6	chr1	63547082	63550636
ENSG00000276884.1	chr1	63548977	63549112
ENSG00000278287.1	chr1	63549133	63549216
ENSG00000277565.1	chr1	63549227	63549284
ENSG00000275823.1	chr1	63549294	63549366
ENSG00000277689.1	chr1	63549374	63549463
ENSG00000274199.1	chr1	63549489	63549608
ENSG00000079739.17	chr1	63593411	63660245
ENSG00000244256.3	chr1	63655743	63656047
ENSG00000185483.12	chr1	63774017	64181498
ENSG00000177452.7	chr1	63788721	63789304
ENSG00000228056.3	chr1	63843196	63843685
ENSG00000207190.1	chr1	64028894	64029000
ENSG00000200508.1	chr1	64066640	64066741
ENSG00000223949.8	chr1	64094379	64171342
ENSG00000284928.1	chr1	64186791	64192685
ENSG00000177414.13	chr1	64203627	64267368
ENSG00000238653.1	chr1	64384398	64384459
ENSG00000158966.16	chr1	64470129	64693058
ENSG00000264470.1	chr1	64579847	64579923
ENSG00000162437.14	chr1	64745095	64833232
ENSG00000162434.13	chr1	64833229	65067754
ENSG00000234784.2	chr1	64918443	64918683
ENSG00000233877.2	chr1	64941979	64942365
ENSG00000226891.9	chr1	64972225	65002489
ENSG00000185031.6	chr1	64984608	64986087
ENSG00000272506.1	chr1	65003470	65004087
ENSG00000212257.1	chr1	65022968	65023074
ENSG00000265996.1	chr1	65057755	65057842
ENSG00000199135.1	chr1	65058434	65058508
ENSG00000235804.2	chr1	65077413	65078131
ENSG00000234496.2	chr1	65092392	65092614
ENSG00000162433.15	chr1	65147549	65232145
ENSG00000231622.1	chr1	65154480	65154650
ENSG00000116675.16	chr1	65248219	65415871
ENSG00000229294.1	chr1	65279456	65306521
ENSG00000234144.1	chr1	65298755	65298980
ENSG00000222624.1	chr1	65415816	65416006
ENSG00000213625.9	chr1	65420587	65436007
ENSG00000116678.20	chr1	65420652	65641559
ENSG00000237852.1	chr1	65486406	65494188
ENSG00000224570.1	chr1	65576129	65578380
ENSG00000285079.1	chr1	65703962	65714847
ENSG00000239319.3	chr1	65761058	65761352
ENSG00000184588.18	chr1	65792514	66374579
ENSG00000227466.1	chr1	66042500	66050718
ENSG00000223152.1	chr1	66094461	66094546
ENSG00000118473.22	chr1	66533383	66751139
ENSG00000264720.3	chr1	66628440	66628517
ENSG00000248458.2	chr1	66665864	66677027
ENSG00000152760.10	chr1	66752459	66779047
ENSG00000172410.4	chr1	66797741	66801256
ENSG00000152763.17	chr1	66812885	66924856
ENSG00000231080.1	chr1	66826942	66828558
ENSG00000198160.15	chr1	66924895	66988619
ENSG00000116704.8	chr1	66999350	67054148
ENSG00000203963.11	chr1	67092165	67231853
ENSG00000252433.1	chr1	67102645	67102779
ENSG00000275678.1	chr1	67121605	67123956
ENSG00000162594.16	chr1	67138907	67259979
ENSG00000253074.1	chr1	67196140	67196243
ENSG00000252116.1	chr1	67267601	67267726
ENSG00000228523.1	chr1	67278052	67278779
ENSG00000081985.13	chr1	67307364	67398724
ENSG00000142864.15	chr1	67407810	67430415
ENSG00000223263.1	chr1	67417214	67417318
ENSG00000235200.3	chr1	67522299	67532612
ENSG00000207504.1	chr1	67541127	67541233
ENSG00000238139.2	chr1	67561073	67561446
ENSG00000242482.3	chr1	67656831	67657129
ENSG00000232048.2	chr1	67660155	67661013
ENSG00000116717.13	chr1	67685201	67688334
ENSG00000172380.6	chr1	67701475	67833467
ENSG00000238778.1	chr1	67772593	67772653
ENSG00000232284.7	chr1	67832303	68202987
ENSG00000235055.3	chr1	68043330	68044233
ENSG00000162595.7	chr1	68045886	68051631
ENSG00000228431.1	chr1	68049360	68049745
ENSG00000116729.14	chr1	68098473	68233120
ENSG00000234383.1	chr1	68161761	68163090
ENSG00000221203.1	chr1	68183518	68183610
ENSG00000229133.1	chr1	68242474	68243055
ENSG00000225242.2	chr1	68282388	68282622
ENSG00000237622.1	chr1	68375327	68375663
ENSG00000229440.1	chr1	68381441	68381657
ENSG00000116745.7	chr1	68428822	68449954
ENSG00000024526.17	chr1	68474152	68497221
ENSG00000233589.1	chr1	68479129	68483539
ENSG00000234264.1	chr1	68496676	68538627
ENSG00000225167.1	chr1	68514375	68514669
ENSG00000285041.1	chr1	68633701	68640425
ENSG00000285407.1	chr1	68679202	68943452
ENSG00000285473.1	chr1	68974010	69023558
ENSG00000223883.2	chr1	69055838	69229607
ENSG00000235446.2	chr1	69215835	69249477
ENSG00000229639.1	chr1	69433255	69435409
ENSG00000287453.1	chr1	69551848	69563715
ENSG00000033122.21	chr1	69567922	70151945
ENSG00000270615.1	chr1	69606855	69608301
ENSG00000287283.1	chr1	69706950	69710274
ENSG00000240692.3	chr1	69879592	69879895
ENSG00000229359.2	chr1	69919322	69920317
ENSG00000237919.5	chr1	70013982	70031222
ENSG00000066557.6	chr1	70144805	70205579
ENSG00000244389.3	chr1	70180144	70180440
ENSG00000116754.13	chr1	70205682	70253052
ENSG00000228988.1	chr1	70218589	70221023
ENSG00000118454.13	chr1	70258999	70354734
ENSG00000197568.14	chr1	70354805	70385339
ENSG00000226088.1	chr1	70359562	70360437
ENSG00000116761.12	chr1	70411218	70439851
ENSG00000278636.1	chr1	70430896	70431178
ENSG00000271992.1	chr1	70445071	70445536
ENSG00000233020.1	chr1	70530526	70531492
ENSG00000237033.2	chr1	70660657	70661265
ENSG00000229051.2	chr1	70706441	70786468
ENSG00000226208.1	chr1	70715933	70720289
ENSG00000050628.20	chr1	70852353	71047808
ENSG00000235782.1	chr1	70947379	70951493
ENSG00000269933.1	chr1	71005854	71006502
ENSG00000235079.1	chr1	71048855	71067184
ENSG00000132485.14	chr1	71063291	71081289
ENSG00000207721.1	chr1	71067631	71067716
ENSG00000229956.11	chr1	71081324	71489976
ENSG00000226324.1	chr1	71367054	71367303
ENSG00000172260.15	chr1	71395943	72282539
ENSG00000231985.1	chr1	71570956	71573558
ENSG00000271618.1	chr1	71738173	71738354
[truncated: 58,660 more rows]
