# Supplementary material for: De novo detection of somatic variants in high-quality long-read single-cell RNA sequencing data
Source: Genome Res. 2025 Apr;35(4):900–13. doi: 10.1101/gr.279281.124 (PMC12047253; doi:10.1101/gr.279281.124)
Supplement: Supplement 3 [file Supplemental_Code.zip › LongSom-paper_version/profile_simple/config.yaml]

executor: slurm
latency-wait: 60
jobs: 500
cores: 100

default-resources:
  cpus_per_task: 8
  mem_mb_per_cpu: 1024
  slurm_account: "'es_beere'"
  tmpdir: "'/scratch'"
  time: 1200
  runtime: 1200

set-threads:
  BaseCellCounter_scDNACalling: 64
set-resources:
  BaseCellCounter_scDNACalling:
    cpus_per_task: 64
