# Supplementary material for: De novo detection of somatic variants in high-quality long-read single-cell RNA sequencing data
Source: Genome Res. 2025 Apr;35(4):900–13. doi: 10.1101/gr.279281.124 (PMC12047253; doi:10.1101/gr.279281.124)
Supplement: Supplement 3 [file Supplemental_Code.zip › LongSom-paper_version/QC/chrM_conta_valid/config.yaml]

specific:
  workdir: "/cluster/work/bewi/members/dondia/projects/long_reads_tree/chrM_conta_valid"
  scripts: "/cluster/work/bewi/members/dondia/projects/long_reads_tree/bin/ctat_mut/chrM_conta_valid"
  genome: "/cluster/work/bewi/members/dondia/projects/ovarian_cancer/reference/hg38.fa"

samples:
  Patient1_Tum:
    ids: [1,2,3,4]
    cellranger_folder: "/cluster/work/bewi/members/dondia/projects/ovarian_cancer/10x_data/B486_Tumor_1000cells/cellranger_run/B486_Tumor_1000cells/outs"
  Patient1_Om:
    ids: [1,2] 
    cellranger_folder: "/cluster/work/bewi/members/dondia/projects/ovarian_cancer/10x_data/B486_Omentum_Distal_1000cells/cellranger_run/B486_Omentum_Distal_1000cells/outs"
  Patient2_Tum:
    ids: [1,2,3,4]
    cellranger_folder: "/cluster/work/bewi/members/dondia/projects/ovarian_cancer/10x_data/B497_Tumor/analysis/cellranger_run/B497_Tumor/outs"
  Patient3_Tum:
    ids: [1,2,3,4]
    cellranger_folder: "/cluster/work/bewi/members/dondia/projects/ovarian_cancer/10x_data/B500_Tumor/analysis/cellranger_run/B500_Tumor/outs"
  Patient3_Om:
    ids: [1,2]
    cellranger_folder: "/cluster/work/bewi/members/dondia/projects/ovarian_cancer/10x_data/B500_Distal/analysis/cellranger_run/B500_Distal/outs"
  
