# Supplementary material for: De novo detection of somatic variants in high-quality long-read single-cell RNA sequencing data
Source: Genome Res. 2025 Apr;35(4):900–13. doi: 10.1101/gr.279281.124 (PMC12047253; doi:10.1101/gr.279281.124)
Supplement: Supplement 3 [file Supplemental_Code.zip › LongSom-paper_version/QC/scripts/scDNAValidation/PlotWaffleChartscDNAValid.py]

import timeit
import argparse
import glob
import pandas as pd
import seaborn as sns
import matplotlib.pyplot as plt
from matplotlib_venn import venn3, venn3_circles
from pywaffle import Waffle

def PlotWaffle(indir1,dp,method,outfile1):
	dfs = []
	for tsv in glob.glob(indir1+'/*.tsv'):
		df = pd.read_csv(tsv, sep='\t', na_values=['.']).fillna(-1)
		dfs.append(df)

	df_plot = pd.concat(dfs)
	data = {}
	ALL = df_plot['INDEX']
	PASS = list(df_plot[(df_plot['Clone_Tum_MutatedStatus']=='PASS') & (df_plot['Clone_NonTum_MutatedStatus']!='PASS')]['INDEX'])
	GERM = [i for i in df_plot[df_plot['Clone_NonTum_VAF']>0]['INDEX'] if i not in PASS]
	SUPP = [i for i in df_plot[df_plot['Clone_Tum_VAF']>0]['INDEX'] if i not in PASS+GERM]
	NOTUM_LOWCOV = [i for i in df_plot[df_plot['Clone_Tum_DP'].between(1,dp-1)]['INDEX'] if i not in  PASS+GERM+SUPP]
	NOTUM_HIGHCOV = [i for i in df_plot[df_plot['Clone_Tum_DP']>=dp]['INDEX'] if i not in  PASS+GERM+SUPP]
	NOCOV = [i for i in df_plot[df_plot['Clone_Tum_DP']==0]['INDEX'] if i not in PASS+GERM+SUPP]
	print(len(ALL))
	print(len(PASS))
	print(len(GERM))
	print(len(SUPP))
	print(len(NOTUM_LOWCOV ))
	print(len(NOTUM_HIGHCOV))
	print(len(NOCOV))
	print(len(ALL) - len(PASS+GERM+SUPP+NOTUM_LOWCOV+NOTUM_HIGHCOV+NOCOV))

	#data['Somatic Call'] = len(PASS)
	#data['Somatic Support'] = len(SUPP)
	data['Somatic Support'] = len(PASS)
	data['Germline Support'] = len(GERM)
	data['No Support'] = len(NOTUM_HIGHCOV)

	data_div10 = {k:round(v/10) for k,v in data.items()}
	plt.figure(figsize = (12,12), dpi=600)
	fig = plt.figure(
		FigureClass=Waffle,
		values=data,#_div10,
		columns=12, 
		colors = ['#66c2a5','#ff9aa2', 'grey'],
		title={'label': f'scWGS Validation of {method} Calls', 'loc': 'left'},
		labels=["{} ({:2.1%})".format(k,v/sum(data.values())) for k, v in data.items()],
		legend={'loc': 'lower left', 'bbox_to_anchor': (1, 0.4), 'ncol': 1, 'framealpha': 1},
		starting_location='NW',
		vertical=True,
		block_arranging_style='snake'
	)

	plt.tight_layout()
	plt.savefig(outfile1,dpi=600)

def initialize_parser():
	parser = argparse.ArgumentParser(description='Script to plot somatic and germline support of PoN-flaged SNVs')
	parser.add_argument('--indir1', type=str, default=1, help='Directory with PoN germline support tsv (obtained by PoNComparison.py)', required = True)
	parser.add_argument('--indir2', type=str, default=1, help='Directory with PoN germline support tsv (obtained by PoNComparison.py)', required = True)
	parser.add_argument('--outfile1', type=str, default='PlotPoNComparison.png', help='Plot', required = True)
	parser.add_argument('--outfile2', type=str, default='PlotPoNComparison.png', help='Plot', required = True)
	parser.add_argument('--dp', type=int, default=20, help='Min depth in scWGS', required = True)
	return (parser)

def main():

	# 0. Arguments
	parser = initialize_parser()
	args = parser.parse_args()

	indir1 = args.indir1
	indir2 = args.indir2
	outfile1 = args.outfile1
	outfile2 = args.outfile2
	dp = args.dp

	# Set outfile1 name
	print("Outfile: " , outfile1 ,  "\n") 

	# 1. Create clinical annotation file
	PlotWaffle(indir1,dp,'LongSom',outfile1)
	PlotWaffle(indir2,dp,'SComatic',outfile2)

if __name__ == '__main__':
	start = timeit.default_timer()
	main()
	stop = timeit.default_timer()
	print ("Computation time: " + str(round(stop - start)) + ' seconds')
