# Supplementary material for: De novo detection of somatic variants in high-quality long-read single-cell RNA sequencing data
Source: Genome Res. 2025 Apr;35(4):900–13. doi: 10.1101/gr.279281.124 (PMC12047253; doi:10.1101/gr.279281.124)
Supplement: Supplement 3 [file Supplemental_Code.zip › LongSom-paper_version/SComatic/requirements.txt]

about-time==3.1.1
numpy==1.21.6
numpy-groupies==0.9.14
pandas==1.3.5
pybedtools==0.8.1
pysam==0.16.0.1
rpy2==2.9.4
scipy==1.7.3
