# Supplementary material for: De novo detection of somatic variants in high-quality long-read single-cell RNA sequencing data
Source: Genome Res. 2025 Apr;35(4):900–13. doi: 10.1101/gr.279281.124 (PMC12047253; doi:10.1101/gr.279281.124)
Supplement: Supplement 3 [file Supplemental_Code.zip › LongSom-paper_version/SComatic/r_requirements_install.v3_6.R]

package_url <- "https://cran.r-project.org/src/contrib/Archive/VGAM/VGAM_1.1-7.tar.gz"
install.packages(package_url, repos=NULL, type="source")
