# Supplementary material for: De novo detection of somatic variants in high-quality long-read single-cell RNA sequencing data
Source: Genome Res. 2025 Apr;35(4):900–13. doi: 10.1101/gr.279281.124 (PMC12047253; doi:10.1101/gr.279281.124)
Supplement: Supplement 3 [file Supplemental_Code.zip › LongSom-paper_version/SComatic/bed_files_of_interest/UCSC.k100_umap.without.repeatmasker.bed]

chr1	13016	13170
chr1	13227	13425
chr1	13880	14078
chr1	14599	14797
chr1	15144	15264
chr1	15720	15797
chr1	16709	16712
chr1	17393	17590
chr1	18749	18906
chr1	19168	19324
chr1	19676	19874
chr1	28489	28684
chr1	29297	29541
chr1	30848	30854
chr1	31195	31292
chr1	33456	33465
chr1	38191	38255
chr1	40294	40307
chr1	40626	40628
chr1	46722	46768
chr1	47092	47390
chr1	48083	48269
chr1	49518	49613
chr1	50414	50481
chr1	51359	51584
chr1	51880	52256
chr1	52627	52825
chr1	53106	53304
chr1	53943	54276
chr1	54280	54464
chr1	55608	55648
chr1	55716	56074
chr1	56177	56375
chr1	56385	57474
chr1	57582	58097
chr1	58111	58309
chr1	58332	58546
chr1	58712	58910
chr1	58951	59055
chr1	59208	59356
chr1	59398	59596
chr1	60173	60378
chr1	60686	60927
chr1	61190	61597
chr1	62229	62231
chr1	62825	63402
chr1	63570	63890
chr1	64025	64223
chr1	64666	65074
chr1	65908	65976
chr1	66637	66893
chr1	67084	67340
chr1	67505	67703
chr1	68246	68414
chr1	68796	68994
chr1	69353	69667
chr1	70181	70379
chr1	70712	70722
chr1	72064	72089
chr1	73004	73008
chr1	73843	73844
chr1	74895	74897
chr1	77638	77716
chr1	78283	78285
chr1	81691	81693
chr1	82270	82286
chr1	84051	84075
chr1	85986	86029
chr1	86619	86645
chr1	87087	87125
chr1	87493	88057
chr1	88069	88143
chr1	88823	88883
chr1	89174	89285
chr1	89419	89616
chr1	89664	89858
chr1	91213	91608
chr1	92538	92552
chr1	92783	92859
chr1	94031	94077
chr1	94816	94819
chr1	96153	96308
chr1	96492	96690
chr1	97446	97639
chr1	98278	98476
chr1	98491	98781
chr1	98845	98999
chr1	99529	99723
chr1	100555	100752
chr1	101030	101055
chr1	101690	101718
chr1	102194	102432
chr1	102780	102782
chr1	103357	103358
chr1	104254	104260
chr1	105899	106097
chr1	106365	106429
chr1	107232	107430
chr1	108746	108900
chr1	109082	109280
chr1	109405	109564
chr1	111433	111611
chr1	111727	111925
chr1	112582	112664
chr1	113273	113419
chr1	114594	114908
chr1	115714	115788
chr1	116301	116372
chr1	119546	119563
chr1	120156	120354
chr1	120358	120556
chr1	120605	120803
chr1	120899	120967
chr1	121876	122074
chr1	122765	122963
chr1	123702	123708
chr1	124870	125010
chr1	125102	125496
chr1	125891	126034
chr1	127442	127547
chr1	127698	127781
chr1	129051	129382
chr1	129891	129906
chr1	131324	131522
chr1	132910	133297
chr1	133313	133511
chr1	133834	133941
chr1	133991	134065
chr1	134567	134765
chr1	134913	135305
chr1	135962	136147
chr1	136337	137009
chr1	137023	137231
chr1	137712	138087
chr1	138318	138632
chr1	138687	138885
chr1	138938	139156
chr1	139213	139558
chr1	139681	139707
chr1	149797	149864
chr1	150475	150477
chr1	157951	158104
chr1	158996	158997
chr1	160156	160293
chr1	163709	163847
chr1	165951	166055
chr1	168273	168471
chr1	168864	168914
chr1	170399	170732
chr1	171429	171627
chr1	171741	171939
chr1	172495	172693
chr1	173028	173271
chr1	173609	173807
chr1	174957	174982
chr1	176248	176256
chr1	178029	178227
chr1	180087	180088
chr1	181980	182023
chr1	182617	183001
chr1	183202	183400
chr1	183535	183696
chr1	183721	183919
chr1	184085	184273
chr1	184379	184572
chr1	184934	185132
chr1	185611	185785
chr1	186109	186316
chr1	186628	186884
chr1	187202	187234
chr1	187962	188160
chr1	188229	188368
chr1	188387	188583
chr1	189357	189429
chr1	189691	189869
chr1	190015	190213
chr1	190928	191053
chr1	191252	191743
chr1	191759	191957
chr1	193895	194123
chr1	194582	194589
chr1	196944	197095
chr1	199008	199206
chr1	200714	200802
chr1	201063	201207
chr1	202273	202339
chr1	202396	202594
chr1	203222	203360
chr1	206015	206172
chr1	206783	206966
chr1	207338	207536
chr1	257838	257863
chr1	260100	260104
chr1	262746	262848
chr1	263146	263307
chr1	264457	264754
chr1	264940	265107
chr1	265818	266094
chr1	267258	267456
chr1	267495	267497
chr1	267901	268183
chr1	268968	269128
chr1	269360	269686
chr1	269998	270067
chr1	270608	270654
chr1	270938	271096
chr1	271380	271385
chr1	272277	272408
chr1	272685	272883
chr1	273724	274167
chr1	274305	274385
chr1	275167	275362
chr1	275507	275583
chr1	276208	276286
chr1	278962	279112
chr1	279345	279347
chr1	280818	280824
chr1	281762	281960
chr1	282296	282494
chr1	283095	283196
chr1	283308	283415
chr1	284337	284346
chr1	285250	285273
chr1	285316	285425
chr1	285575	285773
chr1	285782	286134
chr1	286610	286649
chr1	288331	288449
chr1	289148	289277
chr1	289354	289552
chr1	291758	291906
chr1	292278	292354
chr1	296085	296133
chr1	296880	297078
chr1	297446	297538
chr1	297956	298043
chr1	357175	357306
chr1	361922	361925
chr1	395016	395214
chr1	396545	396628
chr1	396685	396698
chr1	403133	403227
chr1	455025	455111
chr1	456330	456530
chr1	456789	456987
chr1	460797	460872
chr1	462729	462743
chr1	469672	469699
chr1	470831	470977
chr1	488935	489133
chr1	492260	492458
chr1	494458	494656
chr1	502555	502762
chr1	503134	503138
chr1	504217	504219
chr1	505116	505242
chr1	505644	505654
chr1	507367	507388
chr1	513691	513736
chr1	514049	514154
chr1	514292	514490
chr1	516334	516375
chr1	516498	516553
chr1	517588	517589
chr1	525099	525197
chr1	526579	526842
chr1	528275	528277
chr1	528368	528452
chr1	528876	529074
chr1	529932	529933
chr1	530367	530565
chr1	531090	531255
chr1	531547	531821
chr1	532712	532863
chr1	533545	533590
chr1	533701	533752
chr1	534065	534115
chr1	535264	535483
chr1	585988	586296
chr1	587991	588067
chr1	588311	588462
chr1	588697	588802
chr1	589555	589561
chr1	590674	590677
chr1	591984	592015
chr1	592523	592764
chr1	592979	593325
chr1	593498	593691
chr1	594275	594468
chr1	595486	595662
chr1	595756	595969
chr1	596574	596895
chr1	596922	597051
chr1	597681	597698
chr1	598516	598676
chr1	599158	599162
chr1	599860	599871
chr1	600498	600500
chr1	601031	601135
chr1	601768	601909
chr1	602046	602398
chr1	603444	603631
chr1	604037	604122
chr1	605430	605578
chr1	606707	606902
chr1	607219	607267
chr1	607481	607630
chr1	608388	608871
chr1	609043	609241
chr1	609267	609460
chr1	610404	610507
chr1	610592	610964
chr1	611217	611656
chr1	611692	611890
chr1	612099	612419
chr1	612940	613120
chr1	613420	613449
chr1	613857	614055
chr1	614066	614264
chr1	615405	615603
chr1	617865	617973
chr1	619044	619138
chr1	619384	619540
chr1	619551	619749
chr1	621496	621694
chr1	623276	623474
chr1	623600	623671
chr1	623931	624129
chr1	625900	625910
chr1	625980	626002
chr1	626385	626516
chr1	626573	626586
chr1	627529	627690
chr1	627941	628134
chr1	628145	628208
chr1	628957	629498
chr1	635098	635155
chr1	635534	635542
chr1	636846	637044
chr1	637073	637213
chr1	638882	639068
chr1	640472	640602
chr1	641265	641313
chr1	643083	643206
chr1	644633	644831
chr1	645078	645187
chr1	645665	645670
chr1	645949	646035
chr1	646443	646494
chr1	646900	647210
chr1	647512	647569
chr1	649170	649199
chr1	650481	650564
chr1	655736	655778
chr1	656832	656954
chr1	657583	657735
chr1	659491	659494
chr1	659970	659976
chr1	661823	661871
chr1	665627	665642
chr1	666123	666158
chr1	667606	667608
chr1	669870	669872
chr1	673641	673647
chr1	674745	674927
chr1	675438	675636
chr1	682424	682596
chr1	682987	683084
chr1	687036	687234
chr1	689960	690092
chr1	690789	690805
chr1	691099	691101
chr1	691389	691493
chr1	691964	692084
chr1	692462	692620
chr1	693256	693288
chr1	696863	697011
chr1	698102	698202
chr1	701399	701403
chr1	702369	702473
chr1	704140	704338
chr1	710142	710340
chr1	711135	711333
chr1	711408	711519
chr1	711935	711958
chr1	712226	712228
chr1	712552	712598
chr1	713398	713593
chr1	713633	713831
chr1	713923	713990
chr1	714291	714472
chr1	714828	714839
chr1	715848	715929
chr1	716135	716333
chr1	717213	717215
chr1	718041	718236
chr1	718246	718444
chr1	720652	720655
chr1	722069	722419
chr1	722502	722700
chr1	722938	723136
chr1	723738	723877
chr1	727097	727384
chr1	727639	727837
chr1	728026	728224
chr1	728530	728728
chr1	729260	729552
chr1	729603	729801
chr1	730377	730497
chr1	730654	730657
chr1	731166	731168
chr1	732235	732384
chr1	732603	732765
chr1	732969	733068
chr1	733162	733224
chr1	733746	733909
chr1	734062	734065
chr1	735242	735351
chr1	735641	735755
chr1	736118	736219
chr1	736490	736630
chr1	737469	737472
chr1	738738	738762
chr1	739057	739171
chr1	739506	739623
chr1	739792	739864
chr1	740649	740751
chr1	744214	744410
chr1	746987	747085
chr1	747357	747367
chr1	749402	749405
chr1	752581	752583
chr1	756095	756262
chr1	756753	756763
chr1	757782	757790
chr1	758191	758232
chr1	758819	758909
chr1	759445	759446
chr1	759635	759820
chr1	760305	760503
chr1	760621	760770
chr1	760935	761035
chr1	761190	761385
chr1	762280	762579
chr1	763605	763743
chr1	764613	764768
chr1	765151	765328
chr1	765348	765462
chr1	765756	765879
chr1	766319	766499
chr1	766782	766811
chr1	767134	767309
chr1	767464	767577
chr1	768588	768747
chr1	768818	768932
chr1	770127	770199
chr1	770267	770304
chr1	770670	770827
chr1	770855	771106
chr1	771186	771354
chr1	771655	771829
chr1	771904	772039
chr1	772236	772377
chr1	772405	772514
chr1	772981	773082
chr1	773366	773824
chr1	774660	774776
chr1	775872	776000
chr1	776293	776316
chr1	776847	777026
chr1	777037	777360
chr1	779630	779682
chr1	780575	780616
chr1	780965	781163
chr1	781371	781531
chr1	781768	782311
chr1	782501	782600
chr1	782804	782828
chr1	784005	784083
chr1	787339	787351
chr1	787718	787728
chr1	788363	788364
chr1	792219	792382
chr1	794177	794555
chr1	795338	795361
chr1	795932	795938
chr1	796837	796915
chr1	797131	797167
chr1	797227	797343
chr1	797832	798083
chr1	798084	798733
chr1	799471	799501
chr1	800908	801203
chr1	801715	801987
chr1	802163	802511
chr1	802644	802903
chr1	802987	803149
chr1	803446	804218
chr1	804482	804619
chr1	804637	805136
chr1	805223	805729
chr1	805811	806708
chr1	806754	807024
chr1	807314	807401
chr1	807672	808077
chr1	808116	808289
chr1	808608	808806
chr1	809590	809742
chr1	809900	810256
chr1	810360	810636
chr1	810737	811141
chr1	811154	811798
chr1	811818	812016
chr1	812036	812114
chr1	813343	813368
chr1	814112	815154
chr1	815497	815699
chr1	816055	816170
chr1	817288	817465
chr1	817786	818039
chr1	818569	818621
chr1	823957	827541
chr1	828273	828499
chr1	828567	828712
chr1	829262	829413
chr1	830847	830886
chr1	831353	832656
chr1	835240	835626
chr1	835839	836037
chr1	836120	836347
chr1	840402	840409
chr1	842211	842409
chr1	842595	843986
chr1	845231	845969
chr1	846625	846971
chr1	851330	852834
chr1	853627	853768
chr1	853776	854107
chr1	854196	855215
chr1	856919	857365
chr1	857587	857926
chr1	858041	858669
chr1	858692	858969
chr1	861247	861489
chr1	861563	861647
chr1	862598	862754
chr1	863909	865562
chr1	868535	869213
chr1	964745	965295
chr1	976872	977383
chr1	977599	983095
chr1	1008060	1008370
chr1	1076991	1078393
chr1	1078610	1080048
chr1	1080900	1083320
chr1	1108738	1109006
chr1	1109018	1109084
chr1	1139740	1139887
chr1	1139923	1140121
chr1	1140228	1140375
chr1	1140409	1142217
chr1	1184881	1185820
chr1	1202188	1203507
chr1	1249528	1249687
chr1	1250658	1251356
chr1	1288807	1288934
chr1	1288937	1293747
chr1	1297367	1297491
chr1	1297593	1299702
chr1	1350301	1350464
chr1	1350941	1351064
chr1	1351101	1351264
chr1	1351354	1352621
chr1	1411668	1411847
chr1	1418852	1419038
chr1	1444935	1445342
chr1	1445666	1445718
chr1	1446625	1446703
chr1	1450569	1451044
chr1	1454315	1454933
chr1	1456096	1456280
chr1	1456516	1456578
chr1	1456790	1457312
chr1	1459183	1459572
chr1	1459667	1460069
chr1	1472563	1472828
chr1	1475146	1475677
chr1	1475682	1475880
chr1	1475896	1476364
chr1	1476394	1476515
chr1	1479105	1481176
chr1	1481740	1482805
chr1	1484986	1486599
chr1	1486703	1486897
chr1	1487048	1487209
chr1	1490663	1491253
chr1	1496853	1497159
chr1	1497532	1497584
chr1	1498487	1498565
chr1	1506249	1506262
chr1	1512947	1513045
chr1	1513495	1514031
chr1	1514036	1514234
chr1	1514250	1514718
chr1	1514748	1514868
chr1	1517772	1517916
chr1	1519794	1520808
chr1	1524144	1524363
chr1	1524564	1524762
chr1	1524838	1525413
chr1	1526483	1526872
chr1	1526967	1527954
chr1	1529323	1530109
chr1	1530855	1530872
chr1	1633886	1634084
chr1	1634306	1634505
chr1	1634682	1634942
chr1	1635443	1635658
chr1	1636322	1637917
chr1	1637956	1638154
chr1	1638313	1638511
chr1	1638574	1638819
chr1	1639426	1639929
chr1	1640150	1640589
chr1	1640659	1640857
chr1	1640864	1641062
chr1	1641125	1641226
chr1	1641542	1641701
chr1	1642027	1642225
chr1	1645008	1645363
chr1	1645676	1645681
chr1	1648030	1648044
chr1	1657926	1657935
chr1	1658185	1658197
chr1	1658775	1658918
chr1	1659412	1659538
chr1	1659847	1660227
chr1	1660913	1660914
chr1	1662082	1662280
chr1	1662296	1663479
chr1	1664200	1664612
chr1	1664657	1665327
chr1	1668349	1668638
chr1	1673234	1673387
chr1	1674154	1674451
chr1	1674646	1675549
chr1	1676035	1676371
chr1	1676735	1676933
chr1	1677339	1677467
chr1	1688691	1688889
chr1	1689186	1689330
chr1	1690762	1690784
chr1	1691361	1691413
chr1	1691542	1691740
chr1	1692306	1692365
chr1	1692687	1693303
chr1	1693995	1694003
chr1	1696160	1696164
chr1	1697103	1697301
chr1	1697335	1697768
chr1	1697798	1698138
chr1	1698243	1698441
chr1	1699027	1699376
chr1	1699484	1699598
chr1	1701045	1701243
chr1	1701465	1701662
chr1	1701839	1702099
chr1	1702600	1702801
chr1	1703465	1705059
chr1	1705098	1705296
chr1	1705455	1705653
chr1	1705716	1705961
chr1	1706557	1707061
chr1	1707282	1707721
chr1	1707791	1707989
chr1	1707996	1708194
chr1	1708257	1708358
chr1	1708674	1708833
chr1	1709159	1709357
chr1	1712146	1712501
chr1	1712814	1712819
chr1	1714506	1714539
chr1	1723254	1723264
chr1	1723518	1723541
chr1	1724119	1724641
chr1	1724723	1724849
chr1	1725158	1725538
chr1	1726231	1726233
chr1	1727989	1728187
chr1	1728203	1729389
chr1	1730106	1730518
chr1	1730563	1730934
chr1	1734712	1735001
chr1	1735770	1735923
chr1	1737007	1737307
chr1	1737502	1738407
chr1	1738893	1739229
chr1	1739593	1739791
chr1	1740197	1740325
chr1	1741633	1741831
chr1	1742148	1742160
chr1	1744037	1744059
chr1	1744636	1744688
chr1	1744817	1745015
chr1	1745581	1745640
chr1	1745962	1746175
chr1	1747269	1747319
chr1	1748391	1748395
chr1	1749726	1749924
chr1	1749958	1750378
chr1	1750408	1750748
chr1	1750853	1751051
chr1	1751637	1751986
chr1	1752094	1752908
chr1	1928250	1930573
chr1	1980333	1980799
chr1	2066903	2066904
chr1	2085712	2086055
chr1	2245775	2245788
chr1	2280979	2282306
chr1	2282319	2285230
chr1	2366921	2366967
chr1	2549715	2549834
chr1	2552137	2552735
chr1	2552910	2553428
chr1	2553735	2554445
chr1	2568250	2568768
chr1	2568944	2569525
chr1	2569581	2569620
chr1	2577732	2578140
chr1	2617754	2618088
chr1	2655201	2655376
chr1	2655481	2656433
chr1	2657190	2657557
chr1	2657643	2657841
chr1	2658008	2658206
chr1	2658321	2658519
chr1	2659690	2659888
chr1	2659892	2660265
chr1	2660411	2660871
chr1	2662329	2662470
chr1	2665843	2666228
chr1	2666945	2667143
chr1	2671676	2671967
chr1	2672380	2672578
chr1	2673275	2673528
chr1	2674126	2674324
chr1	2675032	2675221
chr1	2675382	2675700
chr1	2676708	2677048
chr1	2677571	2678017
chr1	2680672	2680870
chr1	2680988	2681284
chr1	2681479	2681736
chr1	2681849	2682145
chr1	2682924	2683773
chr1	2683776	2684560
chr1	2684577	2684775
chr1	2684848	2685477
chr1	2685728	2685990
chr1	2686023	2686402
chr1	2686496	2686840
chr1	2687065	2687666
chr1	2687669	2688737
chr1	2689813	2690011
chr1	2690083	2690281
chr1	2690298	2690496
chr1	2690615	2690813
chr1	2690922	2691345
chr1	2691445	2692033
chr1	2692231	2692668
chr1	2692965	2693163
chr1	2693195	2693389
chr1	2693615	2693813
chr1	2693973	2694266
chr1	2694546	2695153
chr1	2695555	2695857
chr1	2695874	2696072
chr1	2696231	2696429
chr1	2696664	2696985
chr1	2697158	2697356
chr1	2697414	2697612
chr1	2698177	2698375
chr1	2698412	2699067
chr1	2699190	2699634
chr1	2699947	2700213
chr1	2700265	2700463
chr1	2700558	2700756
chr1	2701023	2701221
chr1	2701467	2701665
chr1	2701852	2702050
chr1	2702537	2702735
chr1	2746290	2746517
chr1	2747593	2747791
chr1	2747863	2748061
chr1	2748078	2748276
chr1	2748395	2748593
chr1	2748702	2749125
chr1	2749225	2749813
chr1	2750011	2752938
chr1	2752955	2753153
chr1	2753226	2753620
chr1	2754143	2754341
chr1	2754582	2754910
chr1	2754925	2755314
chr1	2755498	2756104
chr1	2756506	2756808
chr1	2756834	2757023
chr1	2757182	2757380
chr1	2757615	2757863
chr1	2758109	2758307
chr1	2758365	2758563
chr1	2759128	2759326
chr1	2759363	2760018
chr1	2760141	2760585
chr1	2760898	2761164
chr1	2761216	2761414
chr1	2761509	2761707
chr1	2761985	2762188
chr1	2764122	2764348
chr1	2764385	2764583
chr1	2765648	2765813
chr1	2767378	2767493
chr1	2767566	2768712
chr1	2769518	2769813
chr1	2770292	2770483
chr1	2771237	2771610
chr1	2771647	2771845
chr1	2772910	2773195
chr1	2773703	2774168
chr1	2774553	2774751
chr1	2775191	2776464
chr1	2777262	2777600
chr1	2949708	2949818
chr1	2949855	2950494
chr1	3163241	3163522
chr1	3255294	3255845
chr1	3299776	3300374
chr1	3300386	3300921
chr1	3475320	3475326
chr1	3475680	3475686
chr1	3583394	3583528
chr1	3583664	3586373
chr1	3644268	3646124
chr1	3675246	3676617
chr1	3874387	3874514
chr1	3874543	3875080
chr1	3892387	3893561
chr1	3930768	3930770
chr1	3936233	3936250
chr1	4043199	4043234
chr1	4077643	4078924
chr1	4095463	4096345
chr1	4105048	4105776
chr1	4211423	4211639
chr1	4248869	4249340
chr1	4327138	4327201
chr1	4705376	4705395
chr1	4867230	4867252
chr1	4876096	4876098
chr1	5053098	5053100
chr1	5117165	5117167
chr1	5117829	5117860
chr1	5183108	5183125
chr1	5334644	5334748
chr1	5457330	5457346
chr1	5733409	5734062
chr1	5784148	5784303
chr1	5825906	5825908
chr1	5884626	5885666
chr1	6006034	6006219
chr1	6006271	6007440
chr1	6159259	6159342
chr1	6186719	6187031
chr1	6306236	6306667
chr1	6453342	6453375
chr1	6453651	6454981
chr1	6552476	6552479
chr1	6574290	6574295
chr1	6716330	6716333
chr1	6798887	6799021
chr1	7116055	7116235
chr1	7215083	7215205
chr1	7244905	7244924
chr1	7381920	7381973
chr1	7417922	7418060
chr1	7605919	7606889
chr1	7865356	7865499
chr1	7903265	7903370
chr1	7953580	7953586
chr1	8331335	8331482
chr1	8388737	8390725
chr1	8433859	8433860
chr1	8501159	8501169
chr1	8503130	8503144
chr1	8512332	8512399
chr1	8530990	8531007
chr1	8614935	8615777
chr1	8654977	8655210
chr1	8912889	8913008
chr1	8928250	8928344
chr1	8994281	8994534
chr1	9022347	9022589
chr1	9064122	9064236
chr1	9125162	9125209
chr1	9517072	9517107
chr1	9580135	9580417
chr1	9588249	9588258
chr1	9623768	9623923
chr1	9675569	9675753
chr1	10744632	10745487
chr1	11036540	11036629
chr1	11078597	11079052
chr1	11087049	11088720
chr1	11167257	11167787
chr1	11251615	11251658
chr1	11306612	11307153
chr1	11492147	11492179
chr1	11922897	11923878
chr1	11925492	11926100
chr1	11991952	11991954
chr1	12009381	12009871
chr1	12021423	12021450
chr1	12043786	12043801
chr1	12137102	12137322
chr1	12251103	12251127
chr1	12361694	12361854
chr1	12507413	12507724
chr1	12683058	12683097
chr1	12784947	12784949
chr1	12786586	12786916
chr1	12787279	12788001
chr1	12789328	12789330
chr1	12789918	12790362
chr1	12790982	12791258
chr1	12791326	12791555
chr1	12791673	12792029
chr1	12792320	12792394
chr1	12792891	12793493
chr1	12793544	12793772
chr1	12794874	12795827
chr1	12795830	12796144
chr1	12819764	12819769
chr1	12819951	12820075
chr1	12822958	12822965
chr1	12824431	12824543
chr1	12824643	12825243
chr1	12825626	12825691
chr1	12827327	12827985
chr1	12829013	12829240
chr1	12833210	12833430
chr1	12834280	12834541
chr1	12834848	12834903
chr1	12838475	12839436
chr1	12841825	12841950
chr1	12845355	12845490
chr1	12846143	12846199
chr1	12847103	12848130
chr1	12848358	12849047
chr1	12856984	12857706
chr1	12862689	12862797
chr1	12862824	12863131
chr1	12865024	12865027
chr1	12866364	12866449
chr1	12867435	12867440
chr1	12874333	12874338
chr1	12874768	12874777
chr1	12875443	12875444
chr1	12876597	12876664
chr1	12877328	12877526
chr1	12877702	12878378
chr1	12879238	12879426
chr1	12879627	12879962
chr1	12879983	12880293
chr1	12880597	12880673
chr1	12880707	12881036
chr1	12881377	12881419
chr1	12881911	12882113
chr1	12882192	12882415
chr1	12882438	12882593
chr1	12883615	12883813
chr1	12884315	12884432
chr1	12885033	12885153
chr1	12887994	12888075
chr1	12889627	12889677
chr1	12889743	12889745
chr1	12890894	12891013
chr1	12891067	12891081
chr1	12892385	12892486
chr1	12892833	12893063
chr1	12893209	12893523
chr1	12893529	12893875
chr1	12894318	12894480
chr1	12894921	12895234
chr1	12895388	12895586
chr1	12895766	12895964
chr1	12895984	12896168
chr1	12896310	12896440
chr1	12897306	12897386
chr1	12898177	12898375
chr1	12898513	12898554
chr1	12899115	12899230
chr1	12900152	12900161
chr1	12900846	12901294
chr1	12901348	12901583
chr1	12902191	12902209
chr1	12902342	12902349
chr1	12903871	12903873
chr1	12904600	12904698
chr1	12910276	12910283
chr1	12910549	12910609
chr1	12910820	12910982
chr1	12911153	12911508
chr1	12911788	12911986
chr1	12912093	12912509
chr1	12912871	12913137
chr1	12913561	12913759
chr1	12915021	12915219
chr1	12915377	12915465
chr1	12915985	12916183
chr1	12917382	12917580
chr1	12917706	12917904
chr1	12919048	12919246
chr1	12919409	12919607
chr1	12919809	12920123
chr1	12920154	12920352
chr1	12921438	12921557
chr1	12923323	12923435
chr1	12924387	12924545
chr1	12924759	12924764
chr1	12925414	12925415
chr1	12925797	12925800
chr1	12926514	12926712
chr1	12926801	12926999
chr1	12928847	12928917
chr1	12929487	12929625
chr1	12931551	12931596
chr1	12932184	12932803
chr1	12933245	12933604
chr1	12933636	12934051
chr1	12934854	12934954
chr1	12935608	12935705
chr1	12936011	12936035
chr1	12936310	12936319
chr1	12936881	12937079
chr1	12937116	12937324
chr1	12938173	12938638
chr1	12938712	12938910
chr1	12939278	12939424
chr1	12939728	12939805
chr1	12941355	12941720
chr1	12942965	12942975
chr1	12945410	12945608
chr1	12946010	12946083
chr1	12947505	12947673
chr1	12947772	12947873
chr1	12948212	12948539
chr1	12949123	12949242
chr1	12950335	12950392
chr1	12950607	12950711
chr1	13004421	13004705
chr1	13004707	13004917
chr1	13005470	13005744
chr1	13006118	13006270
chr1	13006582	13006589
chr1	13007036	13007269
chr1	13007503	13007633
chr1	13008813	13008821
chr1	13009252	13009266
chr1	13011571	13011875
chr1	13012432	13012446
chr1	13020171	13020220
chr1	13023690	13023857
chr1	13024258	13024386
chr1	13024661	13024772
chr1	13025177	13025182
chr1	13026078	13026255
chr1	13026438	13026506
chr1	13026909	13027071
chr1	13027129	13027327
chr1	13027361	13027487
chr1	13027747	13027945
chr1	13028450	13028528
chr1	13028697	13028716
chr1	13029027	13029315
chr1	13029417	13029615
chr1	13029858	13030186
chr1	13030253	13030482
chr1	13031045	13031243
chr1	13031314	13031512
chr1	13031895	13032162
chr1	13032429	13032538
chr1	13033068	13033509
chr1	13035733	13035755
chr1	13036744	13036747
chr1	13037815	13037820
chr1	13044582	13044587
chr1	13044974	13045026
chr1	13045692	13045693
chr1	13046306	13046307
chr1	13047179	13047190
chr1	13047493	13047578
chr1	13048339	13048707
chr1	13049459	13049657
chr1	13049771	13050051
chr1	13050411	13050562
chr1	13051056	13051254
chr1	13051804	13052004
chr1	13052167	13052365
chr1	13052727	13052854
chr1	13053299	13053932
chr1	13055555	13055630
chr1	13056191	13056770
chr1	13057066	13057404
chr1	13057411	13057434
chr1	13058066	13058091
chr1	13058852	13059097
chr1	13060685	13060883
chr1	13061567	13061765
chr1	13067872	13068101
chr1	13068401	13068563
chr1	13068601	13068971
chr1	13070076	13070251
chr1	13070554	13070711
chr1	13070921	13071127
chr1	13076424	13076498
chr1	13094146	13094205
chr1	13098740	13098750
chr1	13101537	13101569
chr1	13104248	13104281
chr1	13104688	13105936
chr1	13106131	13106256
chr1	13109687	13109822
chr1	13110724	13111527
chr1	13115939	13116459
chr1	13116469	13117145
chr1	13125203	13125236
chr1	13128035	13128045
chr1	13132583	13132641
chr1	13149702	13149900
chr1	13150290	13150363
chr1	13155664	13155868
chr1	13156078	13156236
chr1	13156540	13156714
chr1	13157819	13158390
chr1	13158690	13158918
chr1	13165025	13165223
chr1	13165907	13166105
chr1	13167693	13167891
chr1	13168323	13168344
chr1	13169356	13169378
chr1	13169385	13169715
chr1	13170041	13170600
chr1	13171211	13171293
chr1	13173309	13173384
chr1	13175006	13175420
chr1	13175466	13175639
chr1	13176085	13176211
chr1	13176911	13177109
chr1	13177684	13177882
chr1	13178377	13178595
chr1	13178887	13179167
chr1	13179281	13179429
chr1	13179582	13179642
chr1	13180233	13180600
chr1	13181193	13181447
chr1	13183241	13183242
chr1	13183908	13183960
chr1	13184347	13184352
chr1	13191098	13191099
chr1	13191732	13191733
chr1	13192202	13192206
chr1	13193195	13193217
chr1	13195442	13195884
chr1	13196324	13196555
chr1	13196789	13196987
chr1	13197461	13197637
chr1	13197708	13197906
chr1	13198469	13198698
chr1	13198765	13199007
chr1	13199653	13199948
chr1	13200236	13200255
chr1	13200846	13201131
chr1	13201392	13201590
chr1	13201624	13201822
chr1	13202696	13202904
chr1	13202960	13203026
chr1	13203572	13203576
chr1	13204186	13204384
chr1	13204532	13204825
chr1	13205101	13205211
chr1	13205639	13205755
chr1	13216513	13216527
chr1	13217084	13217387
chr1	13219691	13219705
chr1	13220135	13220143
chr1	13221323	13221452
chr1	13221686	13221919
chr1	13222095	13222133
chr1	13222685	13222836
chr1	13222988	13223096
chr1	13224231	13224736
chr1	13225648	13226468
chr1	13234126	13234273
chr1	13240496	13240664
chr1	13241531	13241863
chr1	13243210	13243214
chr1	13251080	13251183
chr1	13251399	13251456
chr1	13252549	13252667
chr1	13253252	13253578
chr1	13253918	13254058
chr1	13254087	13254285
chr1	13255707	13255764
chr1	13256276	13256375
chr1	13258811	13258826
chr1	13260066	13260252
chr1	13260265	13260430
chr1	13261980	13262055
chr1	13262361	13262511
chr1	13262874	13263072
chr1	13263146	13263612
chr1	13264460	13264668
chr1	13264705	13264903
chr1	13265332	13265375
chr1	13265750	13265773
chr1	13265834	13265869
chr1	13266836	13266933
chr1	13267736	13268151
chr1	13268183	13268542
chr1	13268984	13269604
chr1	13270088	13270114
chr1	13272164	13272301
chr1	13272893	13272940
chr1	13274788	13274986
chr1	13275075	13275273
chr1	13275849	13275911
chr1	13276722	13276842
chr1	13277239	13277396
chr1	13278348	13278461
chr1	13279530	13280096
chr1	13281430	13281628
chr1	13281659	13281973
chr1	13282175	13282373
chr1	13282536	13282734
chr1	13283878	13284076
chr1	13284202	13284400
chr1	13285599	13285797
chr1	13285955	13286110
chr1	13286541	13286739
chr1	13288001	13288199
chr1	13288623	13288890
chr1	13289252	13289667
chr1	13289774	13289972
chr1	13290252	13290626
chr1	13290797	13290958
chr1	13291007	13291048
chr1	13291497	13291504
chr1	13297093	13297191
chr1	13297737	13297846
chr1	13299593	13299611
chr1	13300219	13300453
chr1	13300507	13300956
chr1	13301501	13301649
chr1	13302571	13302685
chr1	13302832	13302932
chr1	13303425	13303623
chr1	13304415	13304495
chr1	13305361	13305491
chr1	13305633	13305816
chr1	13305836	13306034
chr1	13306214	13306412
chr1	13306566	13306879
chr1	13307321	13307482
chr1	13307926	13308230
chr1	13308278	13308592
chr1	13308738	13308969
chr1	13309316	13309416
chr1	13310721	13310734
chr1	13310788	13310908
chr1	13311224	13311768
chr1	13312778	13312848
chr1	13314643	13315013
chr1	13317948	13318565
chr1	13318593	13318766
chr1	13319216	13319613
chr1	13319864	13320269
chr1	13320723	13321209
chr1	13321960	13322182
chr1	13322380	13322578
chr1	13322714	13322774
chr1	13323807	13324105
chr1	13324487	13324572
chr1	13325548	13325717
chr1	13327055	13327063
chr1	13327187	13327310
chr1	13327331	13327357
chr1	13328921	13328938
chr1	13330093	13330112
chr1	13336570	13336571
chr1	13337428	13337429
chr1	13337902	13337910
chr1	13338848	13338922
chr1	13340879	13340964
chr1	13341022	13341053
chr1	13341479	13341588
chr1	13342114	13342260
chr1	13342379	13342927
chr1	13343017	13343127
chr1	13343180	13343324
chr1	13343712	13344714
chr1	13345176	13345721
chr1	13346149	13346226
chr1	13346512	13346573
chr1	13346731	13347547
chr1	13348282	13348766
chr1	13349060	13349062
chr1	13350108	13350464
chr1	13350499	13350636
chr1	13351015	13351033
chr1	13351461	13351501
chr1	13352074	13352239
chr1	13354460	13354512
chr1	13361257	13361259
chr1	13362257	13362271
chr1	13362711	13363131
chr1	13365279	13365295
chr1	13369984	13370548
chr1	13371442	13372159
chr1	13379144	13379291
chr1	13384776	13384944
chr1	13385831	13386144
chr1	13395706	13395727
chr1	13440398	13440407
chr1	13568046	13568059
chr1	13659077	13659165
chr1	13659577	13659955
chr1	13673722	13673934
chr1	13932749	13932916
chr1	13943463	13943465
chr1	13986171	13986608
chr1	14003343	14003347
chr1	14030589	14030635
chr1	14257955	14257959
chr1	14291820	14291829
chr1	14361840	14362048
chr1	14388341	14388342
chr1	15068025	15069076
chr1	15268959	15268995
chr1	15379976	15380103
chr1	16021099	16021362
chr1	16026686	16026923
chr1	16027886	16028898
chr1	16036025	16036043
chr1	16036394	16036792
chr1	16036828	16037863
chr1	16039394	16040206
chr1	16042934	16043197
chr1	16048493	16048792
chr1	16049683	16050653
chr1	16059279	16059297
chr1	16059652	16060050
chr1	16060086	16060553
chr1	16061890	16062380
chr1	16488222	16488253
chr1	16495877	16496014
chr1	16500975	16501287
chr1	16508246	16508345
chr1	16508574	16508779
chr1	16509927	16509996
chr1	16511394	16512478
chr1	16513311	16513454
chr1	16515867	16516155
chr1	16517227	16517242
chr1	16522531	16522550
chr1	16531095	16531124
chr1	16533453	16533518
chr1	16533826	16534083
chr1	16534939	16535278
chr1	16537453	16537570
chr1	16537943	16538007
chr1	16538512	16539104
chr1	16539179	16539546
chr1	16539610	16539808
chr1	16539967	16540198
chr1	16541110	16541177
chr1	16543131	16543141
chr1	16544064	16544091
chr1	16545837	16545938
chr1	16546350	16546399
chr1	16546884	16547082
chr1	16547084	16547334
chr1	16547446	16547662
chr1	16548030	16548228
chr1	16548229	16548415
chr1	16548894	16549062
chr1	16549638	16549686
chr1	16550380	16550387
chr1	16550609	16550807
chr1	16550814	16551081
chr1	16551603	16551814
chr1	16552382	16552786
chr1	16553290	16553461
chr1	16553630	16554074
chr1	16554891	16555098
chr1	16555511	16555709
chr1	16557012	16557744
chr1	16558321	16558395
chr1	16559974	16560268
chr1	16561414	16561435
chr1	16563025	16564377
chr1	16565379	16565982
chr1	16566438	16567539
chr1	16568017	16568395
chr1	16568521	16569225
chr1	16569280	16569478
chr1	16569505	16569803
chr1	16572906	16572941
chr1	16573385	16573620
chr1	16573895	16574483
chr1	16574584	16575230
chr1	16575419	16576992
chr1	16577087	16577515
chr1	16577517	16577724
chr1	16577758	16578030
chr1	16579383	16579726
chr1	16580626	16580975
chr1	16581171	16582126
chr1	16582336	16582545
chr1	16582811	16583269
chr1	16583468	16583667
chr1	16583797	16584311
chr1	16584458	16584611
chr1	16585679	16586023
chr1	16586925	16587280
chr1	16587522	16588431
chr1	16588641	16588839
chr1	16589119	16589297
chr1	16589450	16589574
chr1	16589773	16589966
chr1	16589974	16590676
chr1	16591299	16591328
chr1	16591332	16591719
chr1	16591870	16593671
chr1	16594190	16595319
chr1	16597405	16597822
chr1	16598959	16598962
chr1	16601923	16602601
chr1	16619800	16620125
chr1	16627071	16627441
chr1	16638388	16638835
chr1	16646800	16647251
chr1	16647327	16647657
chr1	16647661	16648015
chr1	16649399	16650294
chr1	16650831	16651158
chr1	16651405	16651670
chr1	16652814	16653041
chr1	16653079	16653332
chr1	16653554	16653931
chr1	16654554	16654943
chr1	16655033	16655231
chr1	16656145	16656343
chr1	16656706	16656904
chr1	16657384	16657541
chr1	16657891	16657951
chr1	16658350	16658560
chr1	16658821	16659019
chr1	16659674	16659708
chr1	16660862	16661012
chr1	16661591	16661661
chr1	16662271	16662311
chr1	16664064	16664355
chr1	16671894	16671943
chr1	16673964	16674292
chr1	16674767	16674776
chr1	16675682	16675749
chr1	16680337	16680756
chr1	16680888	16681086
chr1	16681235	16681403
chr1	16682618	16682806
chr1	16683414	16683694
chr1	16683749	16683947
chr1	16683978	16684199
chr1	16684246	16684457
chr1	16684810	16685033
chr1	16685264	16685348
chr1	16685527	16685627
chr1	16686949	16687010
chr1	16694874	16694907
chr1	16695177	16695319
chr1	16728807	16729101
chr1	16729518	16729604
chr1	16733171	16733499
chr1	16735520	16735568
chr1	16743107	16743399
chr1	16743637	16743692
chr1	16745150	16745202
chr1	16745708	16745709
chr1	16746440	16746546
chr1	16747755	16747790
chr1	16748444	16748642
chr1	16748743	16748765
chr1	16749516	16749575
chr1	16749926	16750082
chr1	16750562	16750760
chr1	16751161	16751321
chr1	16752235	16752433
chr1	16752523	16752912
chr1	16753138	16753202
chr1	16754132	16754385
chr1	16754423	16754651
chr1	16754799	16755557
chr1	16756308	16756603
chr1	16756666	16756903
chr1	16757517	16758066
chr1	16758075	16759415
chr1	16759811	16759914
chr1	16759943	16760141
chr1	16760217	16760668
chr1	16760697	16761841
chr1	16763056	16763134
chr1	16763602	16763871
chr1	16764221	16765644
chr1	16766288	16766599
chr1	16766753	16767059
chr1	16767105	16767303
chr1	16767425	16767448
chr1	16768126	16768439
chr1	16768841	16769039
chr1	16769231	16769553
chr1	16769661	16769859
chr1	16770189	16770212
chr1	16770820	16771119
chr1	16771448	16771482
chr1	16772380	16772983
chr1	16773664	16773889
chr1	16774355	16774438
chr1	16774728	16774766
chr1	16774849	16775097
chr1	16775363	16775567
chr1	16775770	16776255
chr1	16776321	16776572
chr1	16776848	16777505
chr1	16777655	16777663
chr1	16779305	16779641
chr1	16780269	16780607
chr1	16781402	16781600
chr1	16781654	16781978
chr1	16782041	16782214
chr1	16784954	16785014
chr1	16785639	16785785
chr1	16785786	16785807
chr1	16786168	16786806
chr1	16787116	16787182
chr1	16787587	16787785
chr1	16787825	16787992
chr1	16788043	16788109
chr1	16788322	16788337
chr1	16788705	16788725
chr1	16789068	16789266
chr1	16789322	16789512
chr1	16789760	16789958
chr1	16790029	16790396
chr1	16790785	16790829
chr1	16794630	16794640
chr1	16795385	16795469
chr1	16796254	16796463
chr1	16797498	16797696
chr1	16797712	16797910
chr1	16797927	16798122
chr1	16798136	16798393
chr1	16849163	16849202
chr1	16849560	16849634
chr1	16849928	16850079
chr1	16852227	16852425
chr1	16852838	16853045
chr1	16853862	16854306
chr1	16854358	16854404
chr1	16854767	16855216
chr1	16855244	16855554
chr1	16855830	16855923
chr1	16857132	16857330
chr1	16857401	16857496
chr1	16858054	16858127
chr1	16858874	16859280
chr1	16859312	16859704
chr1	16859739	16859903
chr1	16860090	16860197
chr1	16860594	16861003
chr1	16861142	16861578
chr1	16861613	16861920
chr1	16862359	16862667
chr1	16863416	16863749
chr1	16864162	16864248
chr1	16866758	16866825
chr1	16867736	16867745
chr1	16868125	16868323
chr1	16868387	16868753
chr1	16868828	16869420
chr1	16869925	16869988
chr1	16870362	16870442
chr1	16870785	16871669
chr1	16873099	16873709
chr1	16874260	16874347
chr1	16874782	16875462
chr1	16878884	16880069
chr1	16887843	16887902
chr1	16894969	16895278
chr1	16896143	16896597
chr1	16912717	16913189
chr1	16918254	16918300
chr1	16934280	16934308
chr1	16945734	16946468
chr1	16954151	16954340
chr1	16974994	16976650
chr1	17358595	17358631
chr1	18137393	18137422
chr1	18287209	18287231
chr1	18393032	18393217
chr1	18826109	18826655
chr1	19267884	19267987
chr1	19270270	19270963
chr1	19274065	19274582
chr1	19283315	19283418
chr1	19285706	19286399
chr1	19288700	19289214
chr1	19509509	19509511
chr1	20172062	20172349
chr1	20605673	20605687
chr1	20606093	20606199
chr1	20607300	20608176
chr1	20691446	20691455
chr1	20817259	20817261
chr1	20833941	20834035
chr1	20908337	20908867
chr1	21024912	21024916
chr1	21054486	21057016
chr1	21083259	21083349
chr1	21094109	21094144
chr1	21388776	21388793
chr1	21397061	21397070
chr1	21414002	21414220
chr1	21422784	21422839
chr1	21423136	21423262
chr1	21423704	21423774
chr1	21424197	21424542
chr1	21424649	21425039
chr1	21425727	21425981
chr1	21426115	21426591
chr1	21426969	21427224
chr1	21427251	21427455
chr1	21427472	21428154
chr1	21428220	21428601
chr1	21428730	21429058
chr1	21429161	21430112
chr1	21430149	21430427
chr1	21430499	21431560
chr1	21431762	21432219
chr1	21455400	21455538
chr1	21462451	21462463
chr1	21463326	21463520
chr1	21466569	21466783
chr1	21480548	21480749
chr1	21480776	21481032
chr1	21481198	21481372
chr1	21482020	21482274
chr1	21482960	21483355
chr1	21483462	21483807
chr1	21483884	21484116
chr1	21484744	21484869
chr1	21485166	21485222
chr1	21485657	21485665
chr1	21485959	21486212
chr1	21503512	21503528
chr1	21820551	21820563
chr1	21968402	21968511
chr1	21973226	21973279
chr1	21980065	21980112
chr1	21980491	21980642
chr1	21984661	21984664
chr1	21987015	21987136
chr1	21987806	21987815
chr1	21989613	21989773
chr1	21990914	21990993
chr1	21991635	21991637
chr1	21992245	21992246
chr1	21994066	21994175
chr1	21998149	21998202
chr1	22004685	22004732
chr1	22005114	22005265
chr1	22007845	22007871
chr1	22010189	22010352
chr1	22010975	22010984
chr1	22012828	22012960
chr1	22014102	22014181
chr1	22014822	22014824
chr1	22015430	22015431
chr1	22094596	22095277
chr1	22758217	22758614
chr1	22940359	22940463
chr1	23258418	23258425
chr1	23690152	23690153
chr1	23795357	23796463
chr1	23838651	23838716
chr1	23854063	23854064
chr1	23936501	23936524
chr1	23962463	23962811
chr1	23962920	23963549
chr1	23994960	23995010
chr1	23995649	23995665
chr1	24032897	24033052
chr1	24076813	24076820
chr1	24602595	24602621
chr1	24632248	24633103
chr1	24672430	24672612
chr1	24800040	24800057
chr1	24801083	24801184
chr1	24834863	24835280
chr1	24998515	24998908
chr1	25002416	25003116
chr1	25061055	25061103
chr1	25214741	25214868
chr1	25258992	25258997
chr1	25265455	25265471
chr1	25266141	25266364
chr1	25266399	25267060
chr1	25267420	25267541
chr1	25267575	25267842
chr1	25267895	25268023
chr1	25270306	25270310
chr1	25271189	25271197
chr1	25271324	25271341
chr1	25272304	25273029
chr1	25273661	25273988
chr1	25276425	25276442
chr1	25277667	25277684
chr1	25278102	25278122
chr1	25278874	25279170
chr1	25279222	25279233
chr1	25279666	25279673
chr1	25279723	25280308
chr1	25287578	25287590
chr1	25288800	25289036
chr1	25289564	25289585
chr1	25289760	25289923
chr1	25290165	25290296
chr1	25290438	25290549
chr1	25293350	25294164
chr1	25294205	25294403
chr1	25294533	25294656
chr1	25295400	25295452
chr1	25295837	25295850
chr1	25296162	25296216
chr1	25297672	25298072
chr1	25298310	25298563
chr1	25300792	25301102
chr1	25301452	25302093
chr1	25303336	25303918
chr1	25304720	25304950
chr1	25308449	25308477
chr1	25308782	25308816
chr1	25310179	25310183
chr1	25311367	25311372
chr1	25312769	25312773
chr1	25316634	25316644
chr1	25316962	25317160
chr1	25317931	25318040
chr1	25322137	25322282
chr1	25323890	25323913
chr1	25324460	25324465
chr1	25324639	25324656
chr1	25328929	25329035
chr1	25329135	25329140
chr1	25335731	25335800
chr1	25336424	25336591
chr1	25336726	25337389
chr1	25337749	25337870
chr1	25337904	25338171
chr1	25338224	25339925
chr1	25366794	25366810
chr1	25366812	25366830
chr1	25367536	25367560
chr1	25369108	25369109
chr1	25370305	25370721
chr1	25375266	25375464
chr1	25375655	25375667
chr1	25376090	25376503
chr1	25381071	25381076
chr1	25382263	25382267
chr1	25382439	25382634
chr1	25383726	25383754
chr1	25384375	25384459
chr1	25388515	25388702
chr1	25389144	25389440
chr1	25391064	25391081
chr1	25392560	25392562
chr1	25395517	25395703
chr1	25397160	25397214
chr1	25397513	25397526
chr1	25397910	25397963
chr1	25398707	25398829
chr1	25398959	25399157
chr1	25399198	25400018
chr1	25401147	25401203
chr1	25403078	25403210
chr1	25403452	25403619
chr1	25403793	25403885
chr1	25404190	25404227
chr1	25404626	25404628
chr1	25404841	25404908
chr1	25405888	25406214
chr1	25413668	25413676
chr1	25414109	25414120
chr1	25414171	25414467
chr1	25414535	25414760
chr1	25415368	25415370
chr1	25416103	25416251
chr1	25417621	25418016
chr1	25420197	25420265
chr1	25421054	25421109
chr1	25422141	25422154
chr1	25422458	25422474
chr1	25423091	25423742
chr1	25512740	25512743
chr1	25570878	25570925
chr1	25604979	25605097
chr1	25977297	25977368
chr1	26163879	26164343
chr1	26475413	26475611
chr1	26475873	26476750
chr1	26509194	26509215
chr1	26527215	26527277
chr1	26597516	26598015
chr1	26640143	26640225
chr1	26641322	26641325
chr1	26647632	26647782
chr1	26648558	26648560
chr1	26792626	26792668
chr1	26804934	26804937
chr1	26819341	26819400
chr1	26866967	26866969
chr1	26874068	26874128
chr1	27065559	27065577
chr1	27187825	27187826
chr1	27290547	27290792
chr1	27471365	27471370
chr1	27477945	27477969
chr1	27642831	27642988
chr1	27821180	27821303
chr1	27829775	27830194
chr1	27855103	27855216
chr1	27921601	27921744
chr1	28095497	28095695
chr1	28095830	28096562
chr1	28254454	28254455
chr1	28295406	28295501
chr1	28545708	28545718
chr1	28593837	28594292
chr1	28663816	28663921
chr1	28675316	28675399
chr1	28695968	28696031
chr1	28762397	28762823
chr1	28769375	28770011
chr1	28986182	28986647
chr1	29131642	29131803
chr1	29175723	29175970
chr1	29360855	29360964
chr1	29405002	29405004
chr1	29452059	29452064
chr1	29549920	29550138
chr1	29553942	29553944
chr1	29657751	29657787
chr1	29681334	29681554
chr1	29711654	29711656
chr1	29998514	29998581
chr1	30310171	30310383
chr1	30347014	30347101
chr1	30375681	30376239
chr1	30384171	30384847
chr1	30444125	30444126
chr1	30459718	30460401
chr1	30499556	30499881
chr1	30517770	30517901
chr1	30568813	30568823
chr1	30579471	30580679
chr1	30658605	30658749
chr1	30773342	30773547
chr1	30936085	30936167
chr1	30949514	30949596
chr1	31177661	31178114
chr1	31497575	31497576
chr1	31558791	31558824
chr1	31578415	31578434
chr1	31578980	31578999
chr1	31842304	31842519
chr1	31852193	31852195
chr1	31923830	31924912
chr1	32091081	32091143
chr1	32407197	32407373
chr1	32436378	32436380
chr1	32437042	32437043
chr1	32438038	32438053
chr1	32727604	32727646
chr1	32805295	32805300
chr1	32975836	32975841
chr1	33000266	33000512
chr1	33010020	33010239
chr1	33051090	33051175
chr1	33053486	33053701
chr1	33215878	33216076
chr1	33216175	33216214
chr1	33216623	33216644
chr1	33292710	33292810
chr1	33310358	33310582
chr1	33420087	33420526
chr1	33510203	33510204
chr1	33678118	33678125
chr1	33757319	33757350
chr1	33835665	33835668
chr1	33892060	33892267
chr1	34083288	34083490
chr1	34085404	34086020
chr1	34098459	34098690
chr1	34256767	34256810
chr1	34572105	34572127
chr1	34802447	34802448
chr1	34894940	34894943
chr1	34960465	34960466
chr1	34968335	34968349
chr1	34980615	34981309
chr1	35058417	35058418
chr1	35117621	35117658
chr1	35219349	35219350
chr1	35259168	35259176
chr1	35260433	35260693
chr1	35430247	35430325
chr1	36028850	36028855
chr1	36244075	36244722
chr1	36544838	36545154
chr1	36684880	36684885
chr1	36759955	36760428
chr1	36767672	36768054
chr1	37011040	37011120
chr1	37080855	37080875
chr1	37186209	37186247
chr1	37213994	37213997
chr1	37340025	37340055
chr1	37381203	37381209
chr1	37774685	37774686
chr1	37896592	37896609
chr1	37974245	37974297
chr1	38329391	38329589
chr1	38425524	38425526
chr1	38430779	38431104
chr1	38470568	38470662
chr1	38648328	38648853
chr1	38667286	38667428
chr1	38771351	38771365
chr1	38870828	38870965
chr1	38905076	38905109
chr1	38922709	38922774
chr1	39225515	39226342
chr1	39235434	39235756
chr1	39264973	39265475
chr1	39413517	39415195
chr1	39475997	39476288
chr1	39493857	39493986
chr1	39495777	39495835
chr1	39495988	39496013
chr1	39496570	39496638
chr1	39498848	39499182
chr1	39499202	39500045
chr1	39510122	39510235
chr1	39510591	39511186
chr1	39511605	39511770
chr1	39514368	39514509
chr1	39514591	39514808
chr1	39515592	39515888
chr1	39516274	39516631
chr1	39516678	39516976
chr1	39517615	39517687
chr1	39517728	39518095
chr1	39518691	39518854
chr1	39519081	39519279
chr1	39519335	39519534
chr1	39519615	39519757
chr1	39519839	39519963
chr1	39520133	39520134
chr1	39520846	39521025
chr1	39521238	39521616
chr1	39521895	39522643
chr1	39606730	39606736
chr1	39764575	39764953
chr1	39765167	39765345
chr1	39766058	39766135
chr1	39766154	39766352
chr1	39766378	39766393
chr1	39766657	39766856
chr1	39766912	39767110
[truncated: 998,000+ more rows]
