# Supplementary material for: De novo detection of somatic variants in high-quality long-read single-cell RNA sequencing data
Source: Genome Res. 2025 Apr;35(4):900–13. doi: 10.1101/gr.279281.124 (PMC12047253; doi:10.1101/gr.279281.124)
Supplement: Supplement 3 [file Supplemental_Code.zip › LongSom-paper_version/SComatic/docs/SComaticExample.md]

# Example of how to run SComatic
This document shows an example of how to run SComatic in a scRNA-seq sample (10x). The provided bam file expands a small fraction of human chromosome 10 (Hg38) and harbours 5 somatic mutations (5 SNVs). The scripts used here are all available at the SComatic/scripts folder, and the example files are located in SComatic/example_data. 

## Prepare files and environment

Activate conda environment if needed
```
conda activate SComatic
```

Create an output folder and go to the main SComatic folder
```
SCOMATIC=$PWD
output_dir=$SCOMATIC/example_data/results
mkdir -p $output_dir
```

If reference genome is not unpacked and indexed (.fai), you have to do it before running SComatic
```
gunzip $SCOMATIC/example_data/chr10.fa.gz
samtools faidx $SCOMATIC/example_data/chr10.fa
```

## Step 1: Splitting alignment file in cell type specific bams
```
sample=Example
output_dir1=$output_dir/Step1_BamCellTypes
mkdir -p $output_dir1

python $SCOMATIC/scripts/SplitBam/SplitBamCellTypes.py --bam $SCOMATIC/example_data/Example.scrnaseq.bam \
        --meta $SCOMATIC/example_data/Example.cell_barcode_annotations.tsv \
        --id ${sample} \
        --n_trim 5 \
        --max_nM 5 \
        --max_NH 1 \
        --outdir $output_dir1
```

## Step 2: Collecting base count information

```
REF=$SCOMATIC/example_data/chr10.fa

output_dir2=$output_dir/Step2_BaseCellCounts
mkdir -p $output_dir2

for bam in $(ls -d $output_dir1/*bam);do
  
  # Cell type
  cell_type=$(basename $bam | awk -F'.' '{print $(NF-1)}')

  # Temp folder
  temp=$output_dir2/temp_${cell_type}
  mkdir -p $temp

  # Command line to submit to cluster
  python $SCOMATIC/scripts/BaseCellCounter/BaseCellCounter.py --bam $bam \
    --ref $REF \
    --chrom all \
    --out_folder $output_dir2 \
    --min_bq 30 \
    --tmp_dir $temp \
    --nprocs 1

  rm -rf $temp
done
```

In our experience, when running SComatic in an HPC cluster it is most efficient to compute the base count information for all cell types at once, specially when submitting each python line independently and at the same time to the cluster, and using multiple processors (p.e. --nprocs 16) 

## Step 3: Merging base count matrices
```
sample=Example
output_dir3=$output_dir/Step3_BaseCellCountsMerged
mkdir -p $output_dir3

python $SCOMATIC/scripts/MergeCounts/MergeBaseCellCounts.py --tsv_folder ${output_dir2} \
  --outfile ${output_dir3}/${sample}.BaseCellCounts.AllCellTypes.tsv
```

## Step 4: Detection of somatic mutations

#### Step 4.1 & Step 4.2
```
# Step 4.1
output_dir4=$output_dir/Step4_VariantCalling
mkdir -p $output_dir4

sample=Example
REF=$SCOMATIC/example_data/chr10.fa

python $SCOMATIC/scripts/BaseCellCalling/BaseCellCalling.step1.py \
          --infile ${output_dir3}/${sample}.BaseCellCounts.AllCellTypes.tsv \
          --outfile ${output_dir4}/${sample} \
          --ref $REF

# Step 4.2
editing=$SCOMATIC/RNAediting/AllEditingSites.hg38.txt
PON=$SCOMATIC/PoNs/PoN.scRNAseq.hg38.tsv

python $SCOMATIC/scripts/BaseCellCalling/BaseCellCalling.step2.py \
          --infile ${output_dir4}/${sample}.calling.step1.tsv \
          --outfile ${output_dir4}/${sample} \
          --editing $editing \
          --pon $PON
```

As done in the datasets analysed in our study, we suggest intersecting the variants with the high quality regions of the human genome (provided in *SComatic/bed_files_of_interest/UCSC.k100_umap.without.repeatmasker.bed*). Hence, if you want to do this intersection and keep the somatic mutations that passed all filters, you can do it with a simple command:

```
bedtools intersect -header -a ${output_dir4}/${sample}.calling.step2.tsv -b $SCOMATIC/bed_files_of_interest/UCSC.k100_umap.without.repeatmasker.bed | awk '$1 ~ /^#/ || $6 == "PASS"' > ${output_dir4}/${sample}.calling.step2.pass.tsv
```

## Other SComatic functionalities

#### Computing the number of callable sites per cell type
```
sample=Example
output_dir5=$output_dir/CellTypeCallableSites
mkdir -p $output_dir5

python $SCOMATIC/scripts/GetCallableSites/GetAllCallableSites.py --infile $output_dir4/${sample}.calling.step1.tsv  \
   --outfile $output_dir5/${sample} \
   --max_cov 150 --min_cell_types 2
```

#### Computing the number of callable sites per cell
```
sample=Example
REF=$SCOMATIC/example_data/chr10.fa
STEP4_1=$output_dir4/${sample}.calling.step1.tsv

output_dir6=$output_dir/UniqueCellCallableSites
mkdir -p $output_dir6

for bam in $(ls -d $output_dir1/*bam);do  
    cell_type=$(basename $bam | awk -F'.' '{print $(NF-1)}')
    echo $cell_type
    
    temp=$output_dir6/temp_${cell_type}
    mkdir -p $temp

    python $SCOMATIC/scripts/SitesPerCell/SitesPerCell.py --bam $bam    \
       --infile $output_dir4/${sample}.calling.step1.tsv   \
       --ref $REF \
       --out_folder $output_dir6 --tmp_dir $temp --nprocs 1
    echo
done
```

#### Computing the genotype for each cell at the variant sites
```
META=$SCOMATIC/example_data/Example.cell_barcode_annotations.tsv
sample=Example
REF=$SCOMATIC/example_data/chr10.fa
STEP4_2_pass=${output_dir4}/${sample}.calling.step2.pass.tsv

output_dir7=$output_dir/SingleCellAlleles
mkdir -p $output_dir7

for bam in $(ls -d $output_dir1/*bam);do  
    cell_type=$(basename $bam | awk -F'.' '{print $(NF-1)}')
    
    temp=$output_dir7/temp_${cell_type}
    mkdir -p $temp

    python $SCOMATIC/scripts/SingleCellGenotype/SingleCellGenotype.py --bam $bam  \
        --infile ${STEP4_2_pass}   \
        --nprocs 1   \
        --meta $META   \
        --outfile ${output_dir7}/${cell_type}.single_cell_genotype.tsv  \
        --tmp_dir $temp  \
        --ref $REF

    rm -rf $temp
done
```

#### Computing the trinucleotide context background

```
sample=Example
output_dir8=$output_dir/TrinucleotideContext
output_dir4=$output_dir/Step4_VariantCalling # Already defined in previous steps
mkdir -p $output_dir8

echo ${output_dir4}/${sample}.calling.step1.tsv > ${output_dir8}/step1_files.txt

python $SCOMATIC/scripts/TrinucleotideBackground/TrinucleotideContextBackground.py \
        --in_tsv ${output_dir8}/step1_files.txt \
        --out_file ${output_dir8}/TrinucleotideBackground.txt
```
