# Supplementary material for: De novo detection of somatic variants in high-quality long-read single-cell RNA sequencing data
Source: Genome Res. 2025 Apr;35(4):900–13. doi: 10.1101/gr.279281.124 (PMC12047253; doi:10.1101/gr.279281.124)
Supplement: Supplement 3 [file Supplemental_Code.zip › LongSom-paper_version/SComatic/example_data/Example.cell_barcode_annotations.tsv]

Index	Cell_type
AAAGCAAGTAAACACA	Epithelial_cells
AAAGTAGTCCGTCATC	Epithelial_cells
AAATGCCTCAAACCAC	Epithelial_cells
AAATGCCTCAACCATG	Epithelial_cells
AACCATGAGCAGCCTC	Epithelial_cells
AACTGGTCAGTGACAG	Epithelial_cells
AAGTCTGCACTTGGAT	Epithelial_cells
ACAGCCGTCTACCTGC	Epithelial_cells
ACGCAGCTCAGGTTCA	Epithelial_cells
ACGCCAGGTTAGTGGG	Epithelial_cells
ACGCCAGTCACATACG	Epithelial_cells
ACTATCTTCTTCTGGC	Epithelial_cells
ACTGAGTTCACAACGT	Epithelial_cells
ACTGTCCCACTGTTAG	Epithelial_cells
ACTTACTCACCGTTGG	Epithelial_cells
ACTTACTGTGAGGGAG	Epithelial_cells
AGACGTTGTTGACGTT	Epithelial_cells
AGATCTGCAATGGAGC	Epithelial_cells
AGGCCACTCAGAGGTG	Epithelial_cells
AGGGAGTGTTCCGGCA	Epithelial_cells
AGGTCCGAGACAGGCT	Epithelial_cells
AGTAGTCTCAAAGACA	Epithelial_cells
AGTCTTTGTGCATCTA	Epithelial_cells
AGTTGGTCAGGGATTG	Epithelial_cells
ATGGGAGTCACCTCGT	Epithelial_cells
ATGGGAGTCTACTTAC	Epithelial_cells
CACAGTAGTCCTCTTG	Epithelial_cells
CAGATCAGTCATATCG	Epithelial_cells
CAGCCGAAGAAACGCC	Epithelial_cells
CAGCGACGTCTCTTAT	Epithelial_cells
CAGCGACTCTCAACTT	Epithelial_cells
CAGCTAAGTCTAACGT	Epithelial_cells
CATATGGGTGTTCTTT	Epithelial_cells
CATATGGTCCGTTGTC	Epithelial_cells
CATATTCGTTACTGAC	Epithelial_cells
CATGACAAGTGTACCT	Epithelial_cells
CATGCCTGTTATTCTC	Epithelial_cells
CCAATCCAGTGCCAGA	Epithelial_cells
CCCAGTTGTCCGTCAG	Epithelial_cells
CCCTCCTAGGCTAGGT	Epithelial_cells
CCGGGATAGTTTCCTT	Epithelial_cells
CCGTTCAAGAGGACGG	Epithelial_cells
CCTAAAGGTCGACTGC	Epithelial_cells
CCTAGCTAGTGAATTG	Epithelial_cells
CCTTCGAAGGACTGGT	Epithelial_cells
CCTTTCTCAGCGTCCA	Epithelial_cells
CGACTTCAGGCTAGAC	Epithelial_cells
CGAGCCACAGCAGTTT	Epithelial_cells
CGAGCCATCGACAGCC	Epithelial_cells
CGATTGAAGCTCCCAG	Epithelial_cells
CGCCAAGAGTCCTCCT	Epithelial_cells
CGCTTCAGTCGAGTTT	Epithelial_cells
CGGACGTAGTGACTCT	Epithelial_cells
CGGAGCTGTTGGGACA	Epithelial_cells
CGTAGCGTCAGGCCCA	Epithelial_cells
CGTGTCTCACGGACAA	Epithelial_cells
CGTTGGGAGCCGTCGT	Epithelial_cells
CTAACTTAGCTCTCGG	Epithelial_cells
CTCGGGAGTACGAAAT	Epithelial_cells
CTGCGGAGTGGTCCGT	Epithelial_cells
CTGTTTAAGTGGCACA	Epithelial_cells
CTTAGGAAGAGTAAGG	Epithelial_cells
CTTCTCTGTGTAAGTA	Epithelial_cells
CTTTGCGCACGAAAGC	Epithelial_cells
GAACATCGTCCCGACA	Epithelial_cells
GACACGCAGTTAACGA	Epithelial_cells
GACACGCTCGATCCCT	Epithelial_cells
GACAGAGTCACGCGGT	Epithelial_cells
GACGTGCCATCGATGT	Epithelial_cells
GAGTCCGAGGGTGTTG	Epithelial_cells
GAGTCCGGTTGCGTTA	Epithelial_cells
GATCGTATCCAACCAA	Epithelial_cells
GATGAGGTCAGTGTTG	Epithelial_cells
GCATGCGGTTTCGCTC	Epithelial_cells
GCATGTAGTGTCAATC	Epithelial_cells
GCGCAACTCGGCATCG	Epithelial_cells
GCGCGATAGAGCTGGT	Epithelial_cells
GCTCCTAAGTGAACAT	Epithelial_cells
GCTGCGACACTGAAGG	Epithelial_cells
GCTGCTTTCTTCCTTC	Epithelial_cells
GCTTCCATCCACGTTC	Epithelial_cells
GGAATAATCTTGCCGT	Epithelial_cells
GGGATGACAGACGCTC	Epithelial_cells
GGGATGATCAGGTTCA	Epithelial_cells
GGGATGATCCGCGCAA	Epithelial_cells
GGGTCTGTCTTGAGGT	Epithelial_cells
GGTATTGGTATTAGCC	Epithelial_cells
GGTGCGTAGAGAGCTC	Epithelial_cells
GTCACGGAGGAGCGAG	Epithelial_cells
GTCACGGGTAAACCTC	Epithelial_cells
GTCACGGGTAGCTAAA	Epithelial_cells
GTCCTCAAGGCTCATT	Epithelial_cells
GTCCTCATCGCAAGCC	Epithelial_cells
GTGCATAAGAGACTAT	Epithelial_cells
GTGTGCGGTTGCGTTA	Epithelial_cells
GTGTTAGGTCAAAGAT	Epithelial_cells
TAAGCGTGTTTGACTG	Epithelial_cells
TAAGTGCCATTAACCG	Epithelial_cells
TACGGATCAACTGCTA	Epithelial_cells
TACTCGCTCCGCGCAA	Epithelial_cells
TAGTGGTCAAGGACAC	Epithelial_cells
TATGCCCGTGCACGAA	Epithelial_cells
TATTACCCAGGAATGC	Epithelial_cells
TCAGCAACAGCCAGAA	Epithelial_cells
TCGCGTTAGAACAATC	Epithelial_cells
TCGTAGACACCAGTTA	Epithelial_cells
TCTCATACAATCTGCA	Epithelial_cells
TGAGCATAGATACACA	Epithelial_cells
TGCCCATTCCGCATAA	Epithelial_cells
TGGCCAGGTGCGCTTG	Epithelial_cells
TGGGCGTCACGGCCAT	Epithelial_cells
TTCGAAGTCTTCGGTC	Epithelial_cells
TTCTCCTAGCACCGCT	Epithelial_cells
TTGTAGGCAGGACCCT	Epithelial_cells
TTTCCTCTCACCGTAA	Epithelial_cells
TTTGTCAAGGAGTAGA	Epithelial_cells
ACTTACTCATCTGGTA	Myeloids
AGCTCCTCAGATCTGT	Myeloids
AGGCCACCAGATCCAT	Myeloids
CCGTACTAGAGCAATT	Myeloids
CGAGAAGGTACTTGAC	Myeloids
CGCCAAGGTGATGTCT	Myeloids
CGTCACTGTTAAGAAC	Myeloids
CTAACTTGTAGGCATG	Myeloids
CTAGCCTGTTAGTGGG	Myeloids
CTCTGGTCATGGTTGT	Myeloids
GAACATCAGTTGAGAT	Myeloids
GACGTGCAGGAATTAC	Myeloids
GACTAACCAAAGGCGT	Myeloids
GCACATACACAAGTAA	Myeloids
GCGCAACTCCAGAAGG	Myeloids
TGAAAGAAGTTCGCAT	Myeloids
GGCCGATAGTAGCCGA	Stromal_cells
GGCGACTCATCCGCGA	Stromal_cells
GGGCATCGTGTGACGA	Stromal_cells
GTAACTGCACCTGGTG	Stromal_cells
GTAACTGTCATCGCTC	Stromal_cells
GTCCTCACAAAGGAAG	Stromal_cells
GTCTCGTGTCTCATCC	Stromal_cells
TAAACCGAGATGGGTC	Stromal_cells
TAAACCGTCGATGAGG	Stromal_cells
TACGGGCCACTTCGAA	Stromal_cells
TACTCATTCTACTCAT	Stromal_cells
TAGTGGTTCTCGTTTA	Stromal_cells
TAGTTGGTCGGTCTAA	Stromal_cells
TATTACCAGTGCCAGA	Stromal_cells
TCAGATGTCGGAAACG	Stromal_cells
TCAGCTCAGACCCACC	Stromal_cells
TCAGGATGTTCAGCGC	Stromal_cells
TCCCGATCAATGGACG	Stromal_cells
TCGGTAAGTTCGTCTC	Stromal_cells
TCTTCGGCAGGATCGA	Stromal_cells
TGACAACGTGTTGAGG	Stromal_cells
TGACTTTTCACCTCGT	Stromal_cells
TGACTTTTCTTGCAAG	Stromal_cells
TGCACCTGTGCCTGCA	Stromal_cells
TGCGGGTTCCTGTACC	Stromal_cells
TGGGAAGTCTCCAACC	Stromal_cells
TGTATTCCACCATGTA	Stromal_cells
TTAACTCGTAGCGCTC	Stromal_cells
TTGACTTTCGCGTAGC	Stromal_cells
TTGCCGTTCCAGATCA	Stromal_cells
TTGGAACCAATGAATG	Stromal_cells
CAACCAATCAAACCGT	T_cells
GAAACTCAGTTAAGTG	T_cells
GTCATTTCAGATGGGT	T_cells
AGGGAGTAGCCGTCGT	Stromal_cells
AGGGATGGTCTGATTG	Stromal_cells
AGGGTGACAGCTTCGG	Stromal_cells
AGTTGGTAGCGTAGTG	Stromal_cells
ATCCACCGTTGCGTTA	Stromal_cells
CAAGAAACATCCCACT	Stromal_cells
CACCAGGAGGCGACAT	Stromal_cells
CAGCATAGTGCAACGA	Stromal_cells
CAGCTGGGTAGTACCT	Stromal_cells
CAGTCCTCATTACGAC	Stromal_cells
CAGTCCTTCAGAGGTG	Stromal_cells
CATTCGCAGAAGGTGA	Stromal_cells
CATTCGCCAGCTGCTG	Stromal_cells
CCACTACGTAAGGATT	Stromal_cells
CCCATACCAACACGCC	Stromal_cells
CCGGGATTCTCACATT	Stromal_cells
CCTAGCTCAGATCGGA	Stromal_cells
CCTTCCCTCCTAGAAC	Stromal_cells
CGAATGTCATGGGAAC	Stromal_cells
CGCCAAGCATCCAACA	Stromal_cells
CGCGGTAGTTCGCGAC	Stromal_cells
CGTCACTCAGTCCTTC	Stromal_cells
CGTCACTTCTGGTATG	Stromal_cells
CGTGTCTAGGTAAACT	Stromal_cells
CTAACTTAGCGGATCA	Stromal_cells
CTACCCACACGTAAGG	Stromal_cells
CTCACACAGCATGGCA	Stromal_cells
CTCGAGGTCTGAAAGA	Stromal_cells
CTCGGAGGTCAACATC	Stromal_cells
CTGTTTACAGCAGTTT	Stromal_cells
CTGTTTATCGCGTAGC	Stromal_cells
CTTACCGAGATGGGTC	Stromal_cells
CTTCTCTCATCGATGT	Stromal_cells
CTTGGCTTCGTACGGC	Stromal_cells
GAAACTCTCATTCACT	Stromal_cells
GAAATGATCCGAATGT	Stromal_cells
GAACATCGTAGAGTGC	Stromal_cells
GAACCTAAGTAGATGT	Stromal_cells
GAACGGATCGCTAGCG	Stromal_cells
GACACGCTCACCTTAT	Stromal_cells
GAGTCCGCACTATCTT	Stromal_cells
GATGAAAAGTACGTTC	Stromal_cells
GATTCAGGTAAGTAGT	Stromal_cells
GCAAACTGTCCGCTGA	Stromal_cells
GCACATAAGGCTAGCA	Stromal_cells
GCATGTAGTCGGGTCT	Stromal_cells
GCGAGAAGTGGGTCAA	Stromal_cells
GCGCCAAGTCATGCAT	Stromal_cells
GCTGCAGTCATGTGGT	Stromal_cells
GCTGGGTAGCGTCTAT	Stromal_cells
AAACGGGAGTGAAGTT	Stromal_cells
AAAGTAGGTCGGCACT	Stromal_cells
AAGCCGCTCGCCAGCA	Stromal_cells
ACACCGGAGAGATGAG	Stromal_cells
ACACTGACAAGCGCTC	Stromal_cells
ACAGCTAAGCTAGTTC	Stromal_cells
AGAATAGAGCGATTCT	Stromal_cells
AACTCAGGTCGGCATC	T_cells
AGCCTAAAGGTGGGTT	Stromal_cells
ACACTGACAAAGAATC	T_cells
ACATACGAGAGCAATT	Myeloids
ACCTTTAAGTGGTAAT	T_cells
ACGGAGATCAACACCA	Myeloids
ACGGAGACAATCCGAT	Myeloids
