# Supplementary material for: De novo detection of somatic variants in high-quality long-read single-cell RNA sequencing data
Source: Genome Res. 2025 Apr;35(4):900–13. doi: 10.1101/gr.279281.124 (PMC12047253; doi:10.1101/gr.279281.124)
Supplement: Supplement 3 [file Supplemental_Code.zip › LongSom-paper_version/SComatic/scripts/BaseCellCalling/BaseCellCalling.step2.py]

#!/usr/bin/python

import numpy as np
import timeit
import os
import math
import argparse
import pandas as pd
import subprocess
from gnomad_db.database import gnomAD_DB


def variant_calling_step2(file,distance,editing,pon_SR,pon_LR,gnomAD_db,max_gnomAD_VAF,window,outfile):

	#---
	# Command to focus only on candidate sites
	#---
	# Temporary file to work with
	file_temp = file + '.temp'
	outfile_temp = outfile + '.temp'

	command = "awk -F'\\t' '{if (($1 ~ /^#/) || (($5 != \".\") && ($6 != \".\"))) {print $0}}' %s > %s " % (file,file_temp)

	# Submit linux command
	try:
		subprocess.run(command, shell=True)
	except subprocess.CalledProcessError as error:
		print(error)

	#---
	# Run extra filters
	#---

	# Build RNA-diting and PoN dictionaries
	EDITING_DICT = build_dict(editing,window)
	PON_DICT_SR = build_dict(pon_SR,window)	
	PON_DICT_LR = build_dict(pon_LR,window)

	# Run extra filters
	f2 = open(outfile_temp,'w')
	f3 = open(outfile,'w')
	current_chr = 0
	LIST = list()
	with open(file_temp, 'r') as f:
		for line in f:
			if line.startswith('#'):
				# Extract output file column names
				if '#CHROM' in line:
					line = line.rstrip('\n')
					output_column_names = line.split('\t')
				else:
					#write comments
					f3.write(line)
			else:
				line = line.rstrip('\n')
				elements = line.split('\t')
				
				# We append new candidate sites in a list of max three candidates to check the distance with the variant up- and down-stream in the vcf-like file
				LIST.append(elements)

				# As soon as we have 3 sites in the list, we proceed with the filtering
				if len(LIST) == 3:
					
					# Don't forget first candidate of the file
					if current_chr == 0:
						candidate = LIST[0]
						current_chr = candidate[0] # First chromosome in file. Flag to start the analysis

						# Run extra filters for each candidate site
						NEW_LINE = GetExtraFilters(LIST,candidate,distance,EDITING_DICT,PON_DICT_SR,PON_DICT_LR,window)
						f2.write(NEW_LINE)

					# Candidate in the middle of candidate context (in a list of 3)
					candidate = LIST[1]
					NEW_LINE = GetExtraFilters(LIST,candidate,distance,EDITING_DICT,PON_DICT_SR,PON_DICT_LR,window)
					f2.write(NEW_LINE)

					# Remove first element
					LIST.pop(0)

		# Avoid losing sites when there are less than 3 candidate sites
		if current_chr == 0:
			for candidate in LIST:
				NEW_LINE = GetExtraFilters(LIST,candidate,distance,EDITING_DICT,PON_DICT_SR,PON_DICT_LR,window)
				f2.write(NEW_LINE)

		# Avoid losing last sites from the file
		elif (len(LIST) > 1):
			candidate = LIST[1]
			NEW_LINE = GetExtraFilters(LIST,candidate,distance,EDITING_DICT,PON_DICT_SR,PON_DICT_LR,window)
			f2.write(NEW_LINE)
	f2.close()
	f3.close()
	
	output_df = pd.read_csv(outfile_temp,sep='\t',comment='#',names=output_column_names)

	#Filtering population germlines using GnomAD v4
	#Retriving gnomAD database 
	db = gnomAD_DB(gnomAD_db, gnomad_version="v4")

	#Formatting candidates for compatibility with gnomAD database querry
	gnomAD_input = output_df[['#CHROM','Start','REF','ALT']]
	gnomAD_input.columns = ['chrom','pos','ref','alt']

	#Querry gnomAD database	
	gnomAD_input['gnomAD_VAF'] = db.get_info_from_df(gnomAD_input, "AF")
	gnomAD_input['gnomAD_VAF'] = gnomAD_input['gnomAD_VAF'].replace(np.nan,0)
	
	#Apply gnomAD filter
	output_df['gnomAD_VAF'] = gnomAD_input['gnomAD_VAF']
	output_df['FILTER'] = output_df.apply(
		lambda x: gnomAD_filter_editing(x['FILTER'], x['gnomAD_VAF'],max_gnomAD_VAF), axis=1)
	output_df = output_df[output_column_names]
		
	# Write output
	output_df.to_csv(outfile, sep='\t', index=False,  mode='a')

	# Remove temp files
	os.remove(file_temp)
	os.remove(outfile_temp)


def GetExtraFilters(LIST,candidate,distance,EDITING_DICT,PON_DICT_SR,PON_DICT_LR,window):
	# Get info from candidate variant
	candidate_chr = candidate[0]
	candidate_pos = int(candidate[1])
	
	current_chr = candidate_chr

	# Filter column
	FILTER = candidate[5]
	
	# Edit based on distance between variants, listed in editing site or listed in PoN list
	if (FILTER != "."):

		# Get if there are variants close to our candidarte variant
		# Return how many of the neighbours are too close	
		CLOSE = len([x[1] for x in LIST if x[0] == candidate_chr and int(x[1]) != candidate_pos and abs(int(x[1])-candidate_pos) <= distance])

		# Check for editing
		WIND = math.floor(candidate_pos / float(window))
		try: 
			EDITING = candidate_pos in EDITING_DICT[current_chr ][WIND]
		except:
			EDITING = False

		# Check for PoN SR
		try: 
			PON_SR = candidate_pos in PON_DICT_SR[current_chr ][WIND]
		except:
			PON_SR = False

		# Check for PoN LR
		try: 
			PON_LR = candidate_pos in PON_DICT_LR[current_chr ][WIND]
		except:
			PON_LR = False


		# Check if there are potential variants close to the candidate site 	
		if CLOSE > 0 or EDITING == True or PON_SR == True or PON_LR == True:
			# Editing filter
			if EDITING == True:
				if (FILTER == 'PASS'):
					FILTER  = 'RNA_editing_db'
				else:
					FILTER = FILTER + ',RNA_editing_db'

			# Close variants filter
			if (CLOSE > 0):
				if (FILTER == 'PASS'):
					FILTER  = 'Clustered'
				else:
					FILTER = FILTER + ',Clustered'

			# Editing filter PON SR
			if PON_SR == True:
				if (FILTER == 'PASS'):
					FILTER  = 'PoN_SR'
				else:
					FILTER = FILTER + ',PoN_SR'

			# Editing filter PON LR
			if PON_LR == True:
				if (FILTER == 'PASS'):
					FILTER  = 'PoN_LR'
				else:
					FILTER = FILTER + ',PoN_LR'

			candidate[5] = FILTER
	
	# Prepare line for printing
	candidate = '\t'.join(candidate) + '\n'
	return(candidate)

def build_dict(editing,window):
	DICT_editing = {}
	try:
		with open(editing, 'r') as f:
			for line in f:
				if not line.startswith('#'):
					elements = line.split('\t')

					# Coordinates
					CHROM = elements[0]
					POS = int(elements[1])

					WIND = math.floor(POS / float(window))

					if not CHROM in DICT_editing.keys():
						DICT_editing[CHROM] = {}
						DICT_editing[CHROM][WIND] = set([POS])
					else:
						if not WIND in DICT_editing[CHROM].keys():
							DICT_editing[CHROM][WIND] = set([POS])
						else:
							DICT_editing[CHROM][WIND].update([POS])
	except:
		DICT_editing = {}
	return (DICT_editing)

def gnomAD_filter_editing(FILTER,VAF,max_gnomAD_VAF):
	if FILTER == 'PASS':
		if VAF >= max_gnomAD_VAF:
			NEWFILTER= 'gnomAD'
		else:
			NEWFILTER = 'PASS'
	else:
		if VAF >= max_gnomAD_VAF:
			NEWFILTER = FILTER +',gnomAD'
		else:
			NEWFILTER = FILTER
	
	return NEWFILTER

def initialize_parser():
	parser = argparse.ArgumentParser(description='Script to perform the scRNA somatic variant calling')
	parser.add_argument('--infile', type=str, help='Input file with all samples merged in a single tsv', required = True)   
	parser.add_argument('--outfile', type=str, help='Out file prefix', required = True)
	parser.add_argument('--editing', type=str, help='RNA editing file to be used to remove RNA-diting sites', required = False)
	parser.add_argument('--pon_SR', type=str, help='Short-read (SR) Panel of normals (PoN) file to be used to remove germline polymorphisms and recurrent artefacts', required = False)	
	parser.add_argument('--pon_LR', type=str, help='Long-read (LR) Panel of normals (PoN) file to be used to remove germline polymorphisms and recurrent artefacts', required = False)	
	parser.add_argument('--min_distance', type=int, default = 5, help='Minimum distance allowed between potential somatic variants [Default: 5]', required = False)
	parser.add_argument('--gnomAD_db', type=str, help='gnomAD v4 database file', required = False)
	parser.add_argument('--gnomAD_max', type=float, default = 0.01, help='Maximum gnomAD population VAF [default 0.01]', required = False)

	return (parser)

def main():

	# 1. Arguments
	parser = initialize_parser()
	args = parser.parse_args()

	infile = args.infile
	outfile = args.outfile
	editing = args.editing
	pon_SR = args.pon_SR
	pon_LR = args.pon_LR
	distance = args.min_distance
	gnomAD_db = args.gnomAD_db
	max_gnomAD_VAF = args.gnomAD_max

	# How to split genome (window sizes)
	window = 20000

	# 1.2: Step 2: Add distance, editing, gnomAD and PoN filters
	print ('\n- Variant calling step 2\n')
	print("	> Editing file used: " , editing)
	print("	> PoN_SR file used: " , pon_SR)
	print("	> PoN_LR file used: " , pon_LR)
	outfile2 = outfile + '.calling.step2.tsv'
	variant_calling_step2(infile,distance,editing,pon_SR,pon_LR,gnomAD_db,max_gnomAD_VAF,window,outfile2)

#-------------------------
# Running scRNA somatic variant calling
#-------------------------
if __name__ == '__main__':
	start = timeit.default_timer()
	main()
	stop = timeit.default_timer()
	print ('\nTotal computing time: ' + str(round(stop - start,2)) + ' seconds')
