# Supplementary material for: De novo detection of somatic variants in high-quality long-read single-cell RNA sequencing data
Source: Genome Res. 2025 Apr;35(4):900–13. doi: 10.1101/gr.279281.124 (PMC12047253; doi:10.1101/gr.279281.124)
Supplement: Supplement 3 [file Supplemental_Code.zip › LongSom-paper_version/SComatic/scripts/BetaBinEstimation/BetaBinEstimation.py]

#!/bin/python3
from rpy2.robjects.packages import importr
from rpy2 import robjects
from rpy2.rinterface import RRuntimeWarning
import os
import sys
import random
import argparse
import pandas as pd
import timeit
import numpy as np
from collections import Counter

def estimate_read_size_and_number_of_lines(filename,out_temp):
	
	filesizeBytes = os.path.getsize(filename)

	with open(filename,'r') as f, open(out_temp,'w') as f2:
		count = 0
		for line in f:
			count = count + 1

			f2.write(line)

			if count >= 10000:
				break

	filesizeBytes2 = os.path.getsize(out_temp)
	bytesPerLine = filesizeBytes2/count
	os.remove(out_temp)

	totalLinesEst = filesizeBytes / bytesPerLine
	return(bytesPerLine,totalLinesEst)

def random_selection(file, n, bytesPerLine, totalLinesEst,out):
	# exact output count
	resultlines = 0

	# Max number of tries
	# To avoid to print many times the same line or an infinite loop
	max_tries = 0

	# Move across the file
	with open(file,'r') as fh:
		while resultlines < int(n) and max_tries < 10:
			linestart = random.randint(0, int(totalLinesEst))
			readstart = (linestart * bytesPerLine) - bytesPerLine
			if readstart < bytesPerLine:
				readstart = 0
			else:
				fh.seek(readstart)
			scratch = fh.readline()
			line = fh.readline()

			#print (line)
			if not line.startswith('#') and not line == '':
				out.write(line)
				resultlines += 1
			else:
				max_tries = max_tries + 1


def extract_sites_for_betabinom_estimation(file):

	Alleles = ["A","C","T","G","I","D","N","O"]

	CCounts = []

	with open(file, 'r') as f:
		for line in f:
			if not line.startswith('#'):
				line = line.rstrip('\n')
				
				# Create dictionary with cell types and indexes for each one
				elements = line.split('\t')

				# Reference allele
				REF = elements[2]

				# Column with read/cell count info
				INFO_i = elements[4]
				
				if not INFO_i.startswith('NA'):
					DP,NC,CC,BC,BQ,BCf,BCr = INFO_i.split('|')
					
					cc = CC.split(":")
					bc = BC.split(":")

					ALT1 = [int(cc[x]) for x in range(len(cc)) if Alleles[x] != REF]
					ALT2 = [int(bc[x]) for x in range(len(bc)) if Alleles[x] != REF]


					# Getting alt read counts
					Alt_BC = sum(ALT2)
					Ref_BC = int(DP) - Alt_BC

					# Getting alt cell counts
					Alt_CC = sum(ALT1)
					Ref_CC = int(NC) - Alt_CC
					PROP_CELLS_alt = Alt_CC/float(NC)
					PROP_READS_alt = Alt_BC/float(DP)

					if PROP_CELLS_alt < 0.10 and PROP_READS_alt < 0.15:

						# It is faster if we process data by windows
						VALUES = [Alt_CC, Ref_CC, Alt_BC, Ref_BC]
						#print ('Value\t' + '\t'.join([str(x) for x in VALUES]))
						CCounts.append(VALUES)

	return (CCounts)

def betabin_estimation(CCounts):
	
	BETABIN_params = robjects.r('''
		function (x, y){
			suppressPackageStartupMessages(library(VGAM))
			fit = invisible(vglm(cbind(x,y) ~ 1, betabinomialff, trace = FALSE))
			alpha <- Coef(fit)[[1]]
			beta <- Coef(fit)[[2]]
			return(c(alpha,beta))
		}
		''')

	# Sample sites from each cell types
	Alt_CC = [int(x[0]) for x in CCounts]
	print(Counter(Alt_CC))
	Ref_CC = [int(x[1]) for x in CCounts]
	print(Counter(Ref_CC))
	Alt_BC = [int(x[2]) for x in CCounts]
	print(Counter(Alt_BC))
	Ref_BC = [int(x[3]) for x in CCounts]
	print(Counter(Ref_BC))

	# Estimation for base counts
	PARAMS2 = BETABIN_params(robjects.IntVector(Alt_BC), robjects.IntVector(Ref_BC))
	alpha2 = float(tuple(PARAMS2)[0])
	beta2 = float(tuple(PARAMS2)[1])
	print ('\n- Beta-binomial estimation finished for base counts:')
	print ('  > Alpha 2 (BC):', str(alpha2))
	print ('  > Beta 2 (BC):', str(beta2))


	# Estimation for cell counts
	PARAMS = BETABIN_params(robjects.IntVector(Alt_CC), robjects.IntVector(Ref_CC))
	alpha1 = float(tuple(PARAMS)[0])
	beta1 = float(tuple(PARAMS)[1])
	print ('\n- Beta-binomial estimation finished for cell counts:')
	print ('  > Alpha 1 (CC):', str(alpha1))
	print ('  > Beta 1 (CC):', str(beta1))

	return(alpha1,beta1,alpha2,beta2)

def initialize_parser():
	parser = argparse.ArgumentParser(description='Script to estimate the Beta-binomial distribution parameters (alpha and beta) to be used afterwards in the BaseCellCalling.step1.py')
	parser.add_argument('--in_tsv', type=str, help='File listing the tsv files to be used for the beta-binomial fitting (obtained with BaseCellCounter.py script)', required = True)   
	parser.add_argument('--outfile', type=str, help='Report with the estimated Beta-binomial parameters', required = True)
	parser.add_argument('--n_sites', type=int, default = 500000, help='Approximate number of sites to be used for fitting the Beta-binomial distribution [Default: 500000]', required = False)
	parser.add_argument('--seed', type=int, default = 1992, help='Random seed for computation [Default: 1992]', required = False)
	return (parser)

def main():

	# 1. Arguments
	parser = initialize_parser()
	args = parser.parse_args()

	in_tsv = args.in_tsv
	outfile = args.outfile
	n_sites = args.n_sites
	seed = args.seed


	# 1. Random seed
	random.seed(seed)

	# 2. Temp files
	out_temp1 = outfile + '.temp1'
	out_temp2 = outfile + '.temp2'

	# 3. Load files names (if exist) in a list
	tsv_files_list = []
	with open(in_tsv, 'r') as f:
		for tsv in f:
			tsv = tsv.rstrip('\n')
			if os.path.isfile(tsv):
				tsv_files_list.append(tsv)

	print ('\n- Number of tsv files to be used:')
	print ('  > ', str(len(tsv_files_list)))

	# 4. Sample equal number of sites for each tsv
	sample_n = round(n_sites / len(tsv_files_list))

	print ('\n- Random selection of sites:')
	print ('  > Total sites:', str(n_sites))
	print ('  > Sites per sample (rounded):', str(sample_n))

	with open(out_temp2,'w') as f2:
		for file in tsv_files_list:
			# Fast and random selection of lines based on estimation of the file size
			bytesPerLine,totalLinesEst = estimate_read_size_and_number_of_lines(file,out_temp1)
			random_selection(file, sample_n, bytesPerLine, totalLinesEst,f2)

	# 5. Get values for beta-bin estimation in the temporary file created in previous step
	COUNTS = extract_sites_for_betabinom_estimation(out_temp2)
	#os.remove(out_temp2)
	
	# 6. Estimate alpha and beta parameters for beta-bin distribution
	print ('\n- Fitting beta-binomial estimation...')
	alpha1,beta1,alpha2,beta2 = betabin_estimation(COUNTS)

	# 7. Save resuts in a mini report
	beta_binomial_parameters = pd.DataFrame([[alpha1,beta1, alpha2, beta2]],
		columns=['alpha1', 'beta1', 'alpha2','beta2'])

	beta_binomial_parameters.to_csv(outfile,index=False, sep = '\t')

	print ('\n- Beta-binomial estimation report saved in:')
	print ('  > ', str(outfile))

# -------------------------
# Beta binomial
# -------------------------
if __name__ == '__main__':
	start = timeit.default_timer()
	main()
	stop = timeit.default_timer()
	print ('\nTotal computing time: ' + str(round(stop - start,2)) + ' seconds')
