# Supplementary material for: De novo detection of somatic variants in high-quality long-read single-cell RNA sequencing data
Source: Genome Res. 2025 Apr;35(4):900–13. doi: 10.1101/gr.279281.124 (PMC12047253; doi:10.1101/gr.279281.124)
Supplement: Supplement 3 [file Supplemental_Code.zip › LongSom-paper_version/snakefiles/CTATFusion.smk]

OUTDIR=config['Global']['outdir']
DATA=config['Global']['data']
IDS=config['Global']['ids']


rule all_CTATFusion:
    input:
        expand(f'{OUTDIR}/CTATFusion/{{id}}.fusion_of_interest.tsv', id=IDS)

    
rule CTATFusion:
    input:
        fastq = f'{DATA}/fastq/{{id}}.fastq.gz'
    output:
        f'{OUTDIR}/CTATFusion/{{id}}.fusion_of_interest.tsv'
    threads: 32
    resources:
        time = 1200,
        mem_mb=97000
    singularity:
        'ctat_lr_fusion.v0.10.0.simg'
    shell:
        "ctat-LR-fusion "
        "-T /data/fastq/{wildcards.id}_rawdedup.test.fa "
        "--output {wildcards.id} "
        "--genome_lib_dir /ref "
        "--CPU {threads} --vis"
