# Supplementary material for: De novo detection of somatic variants in high-quality long-read single-cell RNA sequencing data
Source: Genome Res. 2025 Apr;35(4):900–13. doi: 10.1101/gr.279281.124 (PMC12047253; doi:10.1101/gr.279281.124)
Supplement: Supplement 3 [file Supplemental_Code.zip › LongSom-paper_version/snakefiles/InferCopyNumbers.smk]

INFERCNV_PATH = config['Global']['infercnv']
OUTDIR=config['Global']['outdir']
DATA=config['Global']['data']
IDS=config['Global']['ids']

rule all_cnv:
    input:
        expand('featurecount/{id}.counts.formated.txt', id = IDS),
        expand(f"{OUTDIR}/InferCNV/InferCNV/{{id}}/infercnv.17_HMM_predHMMi6.leiden.hmm_mode-subclusters.png", id = IDS),

rule split_per_bc:
    input:
        bam = f"{DATA}/bam/{{id}}.bam",
        bai = f"{DATA}/bam/{{id}}.bam.bai",
        barcodes = f"{OUTDIR}/CellTypeReannotation/ReannotatedCellTypes/{{id}}.tsv"
    output:
        txt = f"{OUTDIR}/InferCNV/featurecount/input/{{id}}.terminado_splitbc.tx"
    params:
        infercnv = INFERCNV_PATH
    threads:
        32
    resources:
        time = 1200,
        mem_mb=8000
    shell:
        "python {params.infercnv}/split_by_bc.py --cpu {threads} "
        "--id {wildcards.id} --input {input.bam} --barcodes {input.bcs}"

rule featureCount:
    input:
        f"{OUTDIR}/InferCNV/featurecount/input/terminado_splitbc.tx"
    output:
        f"{OUTDIR}/InferCNV/featurecount/output/{{id}}.counts.txt"
    threads:
        32
    resources:
        time = 1200,
        mem_mb=1000
    params:
        anno=config['Global']['isoforms'],    
        subread=config['Global']['subread'],
    shell:
        "{params.subread}/bin/featureCounts -T {threads} -L "
        "-a  {params.anno} -o {output}  barcodes/{wildcards.id}/*.bam "

rule format_featureCount:
    input:
        f"{OUTDIR}/InferCNV/featurecount/output/{{id}}.counts.txt"
    output:
        f"{OUTDIR}/InferCNV/featurecount/output/{{id}}.counts.formated.txt"
    resources:
        time = 1200,
        mem_mb=8000
    run:
        import pandas as pd
        def gene_name_dico(file):
            dico = {}
            names = ['chr','source','type','start','end', '_', 'strand', '__', 'info']
            gencode = pd.read_csv(file, sep = '\t', names = names, skiprows = 5)
            for i,row in gencode.iterrows():
                if row['type'] == 'gene':
                    ensg = row['info'].split(';')[0].split('"')[1]
                    gene = row['info'].split(';')[2].split('"')[1]
                    dico[ensg] = gene
            return dico

        dico = gene_name_dico('/cluster/work/bewi/members/dondia/projects/ovarian_cancer/reference/gencode.v36.annotation.gtf')
        df = pd.read_csv(input[0], comment='#', sep='\t')
        cols = [1,2,3,4,5]
        df.drop(df.columns[cols],axis=1,inplace=True)
        df.columns = [i.split('/')[-1].split('.')[0] for i in df.columns]
        df['Geneid'] = df['Geneid'].map(dico)
        df = df[df['Geneid'].notnull()]
        df = df.groupby('Geneid').sum() #sum redundant genes
        df.to_csv(output[0])

rule ctat_infercnv:
    input:
        counts = f"{OUTDIR}/InferCNV/featurecount/output/{{id}}.counts.formated.txt",
        barcodes = f"{OUTDIR}/CellTypeReannotation/ReannotatedCellTypes/{{id}}.tsv",
    output:
        f"{OUTDIR}/InferCNV/InferCNV/{{id}}/infercnv.17_HMM_predHMMi6.leiden.hmm_mode-subclusters.png"
    threads: 10
    resources:
        time = 1200,
        mem_mb=8000
    params:
        order = config['inferCNV']['ordering'],
        infercnv = INFERCNV_PATH,
        outdir = f"{OUTDIR}/InferCNV/InferCNV/",
    conda:
        'infercnv'
    shell:
        "Rscript {params.infercnv}/infercnv.R "
        "{input.counts} {input.barcodes} {params.order} "
        "{params.outdir}/{wildcards.id}"
