# Supplementary material for: De novo detection of somatic variants in high-quality long-read single-cell RNA sequencing data
Source: Genome Res. 2025 Apr;35(4):900–13. doi: 10.1101/gr.279281.124 (PMC12047253; doi:10.1101/gr.279281.124)
Supplement: Supplement 3 [file Supplemental_Code.zip › LongSom-paper_version/snakefiles/envs/BnpC.yml]

name: BnpC
channels:
 - main
 - r
 - conda-forge
 - bioconda
 - pytorch
dependencies:
  - python
  - Bottleneck
  - scikit-learn
  - numpy
  - pandas
  - seaborn=0.13.0
  - pip
  - pip:
    - pywaffle
    - matplotlib-venn
