# Supplementary material for: De novo detection of somatic variants in high-quality long-read single-cell RNA sequencing data
Source: Genome Res. 2025 Apr;35(4):900–13. doi: 10.1101/gr.279281.124 (PMC12047253; doi:10.1101/gr.279281.124)
Supplement: Supplement 3 [file Supplemental_Code.zip › LongSom-paper_version/snakefiles/envs/SComatic.yml]

name: SComatic
channels:
 - main
 - r
 - conda-forge
 - bioconda
 - pytorch
dependencies:
  - python=3.7
  - r-base=3.6.1
  - minimap2
  - samtools
  - datamash
  - bedtools
  - r-vgam
  - pip
  - pip:
    - about-time
    - numpy
    - numpy-groupies
    - pandas
    - pybedtools
    - pysam
    - rpy2
    - scipy
    - gnomad_db
    - natsort
